# Supplementary material for: Comparative transcriptome analysis of unripe and ripe banana (cv. Nendran) unraveling genes involved in ripening and other related processes
Source: PLoS One. 2021 Jul 27;16(7):e0254709. doi: 10.1371/journal.pone.0254709 (PMC8315498; doi:10.1371/journal.pone.0254709)
Supplement: S1 Table — (XLSX) [file pone.0254709.s003.xlsx]

## Sheet: Sheet1
S1 Table. Primers used in quantitative real-time PCR study
Gene-name	Ma-Ids	primer-direction	sequence	bp
HSP (Heat shock 70 kDa protein 8)	Ma09_g19110.1	Forward	GAATCGAAGTTGGGACCTCA	20
HSP (Heat shock 70 kDa protein 8)		Reverse	TGCTCCTCCAGAGGACACTT	20
TRM (Trans-resveratrol di-O-methyltransferase)	Ma04_g17140.1	Forward	ACGAAGGCAGCAAGTCTGAT	20
TRM (Trans-resveratrol di-O-methyltransferase)		Reverse	AACGCAATCCCATACCTTTG	20
EXP (Expansin-A2)	Ma05_g07230.1	Forward	TGGCCACTCCTACTTCATCC	20
EXP (Expansin-A2)		Reverse	TGTAGCTGGTGATCGTCCTG	20
PHD (PHD-type domain-containing protein)	Ma07_g15420.1	Forward	AAAAGCAACTCGAGGACAGC	20
PHD (PHD-type domain-containing protein)		Reverse	GCAACTGGGGCACTTGTACT	20
PSY2 (phytoene synthase)	Ma06_g33250	Forward	AGAAGGGCTATTTGGGCAAT	20
PSY2 (phytoene synthase)		Reverse	AATGTCCACTGGGAACTTCG	20
LCYβ (lycopene beta cyclase)	Ma09_g20050.1	Forward	CGGTGCTGTGGTTTATGTTG	20
LCYβ (lycopene beta cyclase)		Reverse	AACGATTTGGTCTCCTCGTG	20
GGPS (geranylgeranyl pyrophosphate synthase)	Ma06_g06860.1	Forward	GGCCAACACTATGCCTTGTC	20
GGPS (geranylgeranyl pyrophosphate synthase)		Reverse	CCTTATCGGCCATGTACACC	20
BHLH (transcription factor bHLH62)	Ma03_g09890.1	Forward	TCATAGCATCGCAGAACGAC	20
BHLH (transcription factor bHLH62)		Reverse	GAAGCAAACTGCCAGAAACC	20
TIP2 (Probable aquaporin TIP2)	Ma09_g29530.1	Forward	TCGCTTACAACAAGCTGACG	20
TIP2 (Probable aquaporin TIP2)		Reverse	AACGACAGCTCCAAGCAACT	20
ACP (Putative 3-oxoacyl-[acyl-carrier-protein] reductase, chloroplastic)	Ma03_g11500.1	Forward	AGCGTCTCATGGAGAAGGAA	20
ACP (Putative 3-oxoacyl-[acyl-carrier-protein] reductase, chloroplastic)		Reverse	CCTGCATCAACGATGAACAC	20
