# Supplementary material for: Comparative transcriptome analysis of unripe and ripe banana (cv. Nendran) unraveling genes involved in ripening and other related processes
Source: PLoS One. 2021 Jul 27;16(7):e0254709. doi: 10.1371/journal.pone.0254709 (PMC8315498; doi:10.1371/journal.pone.0254709)
Supplement: S2 Table — (XLSX) [file pone.0254709.s004.xlsx]

## Sheet: Sheet1
S2 Table. Expression pattern (log2 fold change) of the genes involved in ripening (XLXS).
Gene	IDs	Log2 fold change
Probable XTH
	GSMUA_AchrUn_randomG06130_001	13.2392
	GSMUA_Achr5G21880_001	9.94765
	GSMUA_Achr3G26220_001	7.89168
	GSMUA_Achr5G03540_001	6.88161
	GSMUA_Achr7G16430_001	6.07041
	GSMUA_Achr6G19100_001	3.84685
	GSMUA_Achr6G30850_001	3.25231
	GSMUA_Achr7G02620_001	3.0314
	GSMUA_Achr9G13820_001	2.86671
	GSMUA_Achr4G27370_001	2.74361
	GSMUA_Achr4G27370_001	2.74361
	GSMUA_Achr10G23480_001	2.09526
	GSMUA_Achr6G11380_001	1.98245
	GSMUA_Achr8G14680_001	1.76751
	GSMUA_Achr8G14680_001	1.76751
	GSMUA_Achr8G26470_001	1.33894
	GSMUA_Achr3G05200_001	1.2662
	GSMUA_Achr7G10940_001	1.20672
	GSMUA_Achr1G03130_001	1.03004
	GSMUA_Achr10G23460_001	0.860081
	GSMUA_Achr10G17840_001	0.768441
	GSMUA_Achr8G14160_001	0.716664
	GSMUA_Achr8G05120_001	0.647383
	GSMUA_Achr3G03390_001	0.62524
	GSMUA_Achr11G17890_001	0.606659
	GSMUA_Achr9G18920_001	0.132649
	GSMUA_Achr8G19740_001	0.132283
	GSMUA_Achr1G23980_001	0.104803
	GSMUA_Achr1G10380_001	0.0731756
	GSMUA_Achr1G14290_001	0
	GSMUA_Achr2G09780_001	0
	GSMUA_Achr4G25290_001	0
	GSMUA_Achr10G30860_001	0
	GSMUA_Achr8G34300_001	0
	GSMUA_Achr1G08500_001	-0.286777
	GSMUA_Achr1G06760_001	-0.399329
	GSMUA_Achr3G02040_001	-0.639577
	GSMUA_Achr9G29980_001	-0.741462
	GSMUA_Achr9G20450_001	-0.844675
	GSMUA_Achr9G11180_001	-1.23428
	GSMUA_Achr5G18060_001	-1.35832
	GSMUA_Achr3G10480_001	-2.36192
	GSMUA_Achr2G21650_001,GSMUA_Achr2G21660_001	-2.38512
	GSMUA_Achr2G21650_001,GSMUA_Achr2G21660_001	-2.38512
	GSMUA_Achr11G01930_001	-2.554
	GSMUA_Achr9G23610_001	-2.64139
	GSMUA_Achr10G30870_001,GSMUA_Achr10G30880_001	-3.66652
	GSMUA_Achr9G15830_001	-3.69182
	GSMUA_Achr8G22920_001	-4.07195
	GSMUA_Achr4G02240_001	-6.6956
	GSMUA_Achr8G15560_001	-7.1005
Pectin lyase
	GSMUA_AchrUn_randomG04250_001	12.6306
	GSMUA_Achr2G02550_001	6.31681
	GSMUA_Achr6G00830_001	1.44681
	GSMUA_Achr3G00290_001	1.25418
	GSMUA_Achr6G05110_001	0.457262
	GSMUA_Achr3G14220_001	0.238003
	GSMUA_Achr2G16830_001	0
	GSMUA_Achr2G16830_001	0
	GSMUA_Achr6G33210_001	-0.741327
	GSMUA_Achr4G25120_001	-1.1385
	GSMUA_Achr4G25120_001	-1.1385
	GSMUA_Achr8G12860_001	-1.55263
	GSMUA_Achr11G02300_001	-1.87603
	GSMUA_Achr4G26690_001	-3.55408
	GSMUA_Achr1G03320_001	-3.64071
	GSMUA_Achr5G15620_001	-4.41153
	GSMUA_Achr5G15620_001	-4.41153
	GSMUA_Achr5G15620_001	-4.41153
	GSMUA_Achr5G15620_001	-4.41153
Expansins
	GSMUA_Achr5G07480_001	9.68595
	GSMUA_Achr11G22960_001	8.84998
	GSMUA_Achr5G07470_001	8.29341
	GSMUA_AchrUn_randomG25410_001	3.02742
	GSMUA_AchrUn_randomG04750_001	1.44445
	GSMUA_Achr4G27910_001	1.31876
	GSMUA_Achr4G27950_001	1.18125
	GSMUA_Achr5G12710_001	1.12352
	GSMUA_Achr9G04790_001	0.97995
	GSMUA_Achr4G28010_001	0.959694
	GSMUA_Achr1G04260_001	0.594973
	GSMUA_Achr2G11930_001	0.25604
	GSMUA_Achr1G00140_001	0.155965
	GSMUA_Achr5G12080_001	0.139606
	GSMUA_Achr11G23660_001	0.107506
	GSMUA_Achr9G24100_001	0
	GSMUA_Achr2G03520_001	0
	GSMUA_Achr6G32260_001	0
	GSMUA_Achr11G19780_001	0
	GSMUA_Achr2G13740_001	0
	GSMUA_Achr2G13750_001	0
	GSMUA_Achr2G13730_001	0
	GSMUA_AchrUn_randomG23760_001	0
	GSMUA_AchrUn_randomG23770_001	0
	GSMUA_Achr7G07040_001	0
	GSMUA_Achr11G00090_001	0
	GSMUA_Achr5G20270_001	0
	GSMUA_Achr10G06590_001	0
	GSMUA_Achr1G15400_001	0
	GSMUA_Achr4G26910_001	-0.101616
	GSMUA_Achr2G16370_001	-0.108189
	GSMUA_Achr7G22100_001	-0.139038
	GSMUA_Achr9G28320_001	-0.139112
	GSMUA_Achr10G26620_001	-0.429935
	GSMUA_Achr1G00120_001	-0.459415
	GSMUA_Achr7G10570_001	-0.869359
	GSMUA_Achr6G10730_001	-0.931536
	GSMUA_Achr7G15100_001	-1.11383
	GSMUA_AchrUn_randomG06310_001	-1.27942
	GSMUA_Achr5G11590_001	-1.87734
	GSMUA_Achr2G21970_001	-2.01358
	GSMUA_Achr2G18850_001	-2.13915
	GSMUA_Achr5G07630_001	-2.14017
	GSMUA_Achr10G22630_001	-2.86106
	GSMUA_Achr11G22460_001	-3.11856
	GSMUA_Achr4G21540_001	-3.91256
	GSMUA_Achr11G01300_001	-4.05855
	GSMUA_Achr1G02160_001,GSMUA_Achr1G02170_001	-4.27592
	GSMUA_Achr5G19030_001	-7.37432
Polygalactouronase
	GSMUA_Achr2G02550_001	6.31681
	GSMUA_Achr9G16670_001	4.87482
	GSMUA_Achr3G13670_001	2.80337
	GSMUA_Achr3G13670_001	2.80337
	GSMUA_Achr5G22120_001	2.30817
	GSMUA_Achr9G18190_001	1.63132
	GSMUA_Achr9G18190_001	1.63132
	GSMUA_Achr11G02870_001	1.51142
	GSMUA_Achr3G11090_001	0.617241
	GSMUA_Achr4G08470_001	-3.3972
	GSMUA_Achr4G08470_001	-3.3972
Pectinesterase
	GSMUA_Achr7G11480_001	5.19763
	GSMUA_Achr5G13560_001	0.446528
	GSMUA_Achr5G21320_001	0.445563
	GSMUA_Achr7G12450_001	0.275
	GSMUA_Achr7G26770_001	0.271273
	GSMUA_Achr8G10300_001	0.186005
	GSMUA_Achr1G01760_001	0.0718276
	GSMUA_Achr6G35540_001	0.0643557
	GSMUA_Achr9G14240_001	0
	GSMUA_Achr11G05420_001	0
	GSMUA_Achr9G14230_001	0
	GSMUA_Achr8G23760_001	0
	GSMUA_AchrUn_randomG26280_001	0
	GSMUA_Achr8G23780_001	0
	GSMUA_Achr9G27450_001	0
	GSMUA_Achr3G05760_001	-0.157218
	GSMUA_Achr3G05770_001	-0.292603
	GSMUA_Achr11G13140_001	-0.906331
	GSMUA_Achr11G15780_001	-1.13825
	GSMUA_Achr11G05430_001	-1.2399
	GSMUA_AchrUn_randomG26090_001	-2.13686
	GSMUA_Achr4G33550_001	-2.72285
	GSMUA_Achr11G20560_001	-3.52265
