# Supplementary material for: Comparative transcriptome analysis of unripe and ripe banana (cv. Nendran) unraveling genes involved in ripening and other related processes
Source: PLoS One. 2021 Jul 27;16(7):e0254709. doi: 10.1371/journal.pone.0254709 (PMC8315498; doi:10.1371/journal.pone.0254709)
Supplement: S3 Table — (XLSX) [file pone.0254709.s005.xlsx]

## Sheet: Sheet1
S3 Table. Expression pattern (log2 fold change) of the genes involved in aroma and flavor (XLXS).
Gene	IDs	Log2 fold change
3'-N-debenzoyl-2'-deoxytaxol N-benzoyltransferase	GSMUA_Achr1P25050_001	12.0301
	GSMUA_Achr11G05310_001	0.558894
	GSMUA_Achr6G01710_001	0
	GSMUA_Achr7G14000_001	-0.678905
	GSMUA_Achr9G16710_001	-1.29039
	GSMUA_Achr10G27260_001	-3.06288
	GSMUA_Achr7G08540_001	-5.66239
trans-resveratrol di-O-methyltransferase-like
	GSMUA_Achr4G16570_001	11.9391
	GSMUA_Achr1G01400_001	8.4888
3-oxoacyl-[acyl-carrier-protein] reductase
	GSMUA_Achr3G11750_001	11.8807
	GSMUA_Achr3G03760_001	3.53243
	GSMUA_Achr9G07760_001	-1.13936
	GSMUA_Achr3G17020_001	-1.86051
	GSMUA_Achr9G12400_001	-2.82139
acyltransferase	GSMUA_Achr3G12390_001	2.01686
Alcohol dehydrogenase
	GSMUA_Achr2G08040_001	1.1187
	GSMUA_Achr8G29470_001	0.0148841
	GSMUA_Achr11G07670_001	0.0758624
	GSMUA_Achr9G08450_001	-2.44091
	GSMUA_Achr6G18590_001	-2.36282
Lipoxygenase	GSMUA_Achr9G12470_001	5.74637
	GSMUA_Achr8G22700_001	0.458994
	GSMUA_Achr2G05850_001	-0.116322
	GSMUA_Achr9G16020_001	-3.18558
	GSMUA_Achr6G28450_001	-3.35264
	GSMUA_AchrUn_randomG19710_001	-4.0026
	GSMUA_Achr1G24370_001	-4.20678
	GSMUA_AchrUn_randomG19690_001	-4.42014
	GSMUA_Achr3G07870_001	-4.70568
	GSMUA_Achr10G17530_001	-6.03962
	GSMUA_Achr6G25080_001	-6.23897
	GSMUA_Achr6G25110_001	-6.80047
	GSMUA_Achr6G25090_001	-7.3403
	GSMUA_Achr1G22970_001	-7.79944
