# Supplementary material for: Comparative transcriptome analysis of unripe and ripe banana (cv. Nendran) unraveling genes involved in ripening and other related processes
Source: PLoS One. 2021 Jul 27;16(7):e0254709. doi: 10.1371/journal.pone.0254709 (PMC8315498; doi:10.1371/journal.pone.0254709)
Supplement: S4 Table — (XLSX) [file pone.0254709.s006.xlsx]

## Sheet: Sheet1
S4 Table. Expression pattern (log2 fold change) of the genes involved in ethylene synthesis (XLXS).
Gene	IDs	Log2 fold change
ACC synthase
	GSMUA_Achr4G29150_001	3.64272
	GSMUA_AchrUn_randomG12290_001	3.0314
	GSMUA_Achr4G24930_001	0.446629
	GSMUA_Achr3G25830_001	0.0777698
	GSMUA_Achr10G27570_001	0
	GSMUA_Achr4G01340_001	0
	GSMUA_Achr5G08880_001	0
	GSMUA_Achr2G08600_001	-0.39412
	GSMUA_Achr1G14280_001	-2.72341
ACC oxidase
	GSMUA_Achr4G32830_001	1.0764
