# Supplementary material for: Comparative transcriptome analysis of unripe and ripe banana (cv. Nendran) unraveling genes involved in ripening and other related processes
Source: PLoS One. 2021 Jul 27;16(7):e0254709. doi: 10.1371/journal.pone.0254709 (PMC8315498; doi:10.1371/journal.pone.0254709)
Supplement: S5 Table — (XLSX) [file pone.0254709.s007.xlsx]

## Sheet: Sheet1
S5 Table. List of transcription factors (TFs) family members with the expression in log2 fold change (XLXS).
Transcription factor	Log2 Fold change
MYB	6.67538
MYB	5.80335
MYB	4.76573
MYB	4.39962
MYB	3.99999
MYB	3.69406
MYB	3.61475
MYB	3.50567
MYB	3.35128
MYB	3.27131
MYB	3.25226
MYB	3.07951
MYB	3.02793
MYB	2.76674
MYB	2.44671
MYB	2.44561
MYB	2.43113
MYB	2.37291
MYB	2.14551
MYB	2.08977
MYB	2.03013
MYB	1.96903
MYB	1.85263
MYB	1.82378
MYB	1.78231
MYB	1.6428
MYB	1.60584
MYB	1.60238
MYB	1.46504
MYB	1.44715
MYB	1.44658
MYB	1.44587
MYB	1.4454
MYB	1.44521
MYB	1.35268
MYB	1.18158
MYB	1.18071
MYB	1.10953
MYB	1.10813
MYB	1.02953
MYB	1.01006
MYB	1.00913
MYB	0.993563
MYB	0.985565
MYB	0.914422
MYB	0.859367
MYB	0.814474
MYB	0.737074
MYB	0.708205
MYB	0.583315
MYB	0.530867
MYB	0.515995
MYB	0.503055
MYB	0.466598
MYB	0.453308
MYB	0.445317
MYB	0.445305
MYB	0.444839
MYB	0.444701
MYB	0.444475
MYB	0.444286
MYB	0.444174
MYB	0.44408
MYB	0.443906
MYB	0.434671
MYB	0.414252
MYB	0.393437
MYB	0.353637
MYB	0.353015
MYB	0.352625
MYB	0.317452
MYB	0.316401
MYB	0.275118
MYB	0.260347
MYB	0.258937
MYB	0.250136
MYB	0.22268
MYB	0.22148
MYB	0.213335
MYB	0.20577
MYB	0.201165
MYB	0.191511
MYB	0.18924
MYB	0.185934
MYB	0.167412
MYB	0.159869
MYB	0.153713
MYB	0.128903
MYB	0.123425
MYB	0.0966105
MYB	0.0924706
MYB	0.0834558
MYB	0.081781
MYB	0.060282
MYB	0.053673
MYB	0
MYB	0
MYB	0
MYB	0
MYB	0
MYB	0
MYB	0
MYB	0
MYB	0
MYB	0
MYB	0
MYB	0
MYB	0
MYB	0
MYB	0
MYB	0
MYB	0
MYB	0
MYB	0
MYB	0
MYB	0
MYB	0
MYB	0
MYB	0
MYB	0
MYB	0
MYB	0
MYB	0
MYB	0
MYB	0
MYB	0
MYB	0
MYB	0
MYB	0
MYB	0
MYB	0
MYB	0
MYB	0
MYB	0
MYB	0
MYB	0
MYB	0
MYB	0
MYB	0
MYB	0
MYB	0
MYB	0
MYB	0
MYB	0
MYB	0
MYB	0
MYB	0
MYB	0
MYB	0
MYB	0
MYB	-0.00243054
MYB	-0.00247605
MYB	-0.0153756
MYB	-0.0339704
MYB	-0.0462427
MYB	-0.0584807
MYB	-0.0826159
MYB	-0.0834996
MYB	-0.0923943
MYB	-0.0923943
MYB	-0.0986202
MYB	-0.0998821
MYB	-0.106226
MYB	-0.117412
MYB	-0.150423
MYB	-0.166757
MYB	-0.168471
MYB	-0.17135
MYB	-0.173254
MYB	-0.173898
MYB	-0.173898
MYB	-0.184892
MYB	-0.217572
MYB	-0.232767
MYB	-0.233462
MYB	-0.239699
MYB	-0.249953
MYB	-0.271894
MYB	-0.27442
MYB	-0.27522
MYB	-0.282302
MYB	-0.308235
MYB	-0.315711
MYB	-0.321143
MYB	-0.328299
MYB	-0.328637
MYB	-0.331965
MYB	-0.336758
MYB	-0.364816
MYB	-0.373941
MYB	-0.373941
MYB	-0.377736
MYB	-0.377736
MYB	-0.383168
MYB	-0.387956
MYB	-0.39453
MYB	-0.39453
MYB	-0.441586
MYB	-0.452036
MYB	-0.458553
MYB	-0.542312
MYB	-0.555371
MYB	-0.55539
MYB	-0.55578
MYB	-0.556437
MYB	-0.556443
MYB	-0.580379
MYB	-0.671033
MYB	-0.675105
MYB	-0.695993
MYB	-0.698809
MYB	-0.698963
MYB	-0.708976
MYB	-0.728374
MYB	-0.744274
MYB	-0.752751
MYB	-0.77841
MYB	-0.817314
MYB	-0.832485
MYB	-0.859185
MYB	-0.901271
MYB	-0.912905
MYB	-0.913522
MYB	-0.91733
MYB	-1.0013
MYB	-1.01616
MYB	-1.09719
MYB	-1.12928
MYB	-1.1384
MYB	-1.17444
MYB	-1.24732
MYB	-1.25021
MYB	-1.28114
MYB	-1.28277
MYB	-1.29186
MYB	-1.35964
MYB	-1.37391
MYB	-1.58803
MYB	-1.5885
MYB	-1.64273
MYB	-1.64297
MYB	-1.64974
MYB	-1.6998
MYB	-1.74742
MYB	-1.76097
MYB	-1.78862
MYB	-1.81839
MYB	-1.91874
MYB	-1.92393
MYB	-2.10475
MYB	-2.13912
MYB	-2.14157
MYB	-2.18299
MYB	-2.23303
MYB	-2.25622
MYB	-2.30398
MYB	-2.36174
MYB	-2.36548
MYB	-2.4937
MYB	-2.5197
MYB	-2.55733
MYB	-2.64199
MYB	-2.64238
MYB	-2.76327
MYB	-2.80565
MYB	-2.83785
MYB	-2.87895
MYB	-3.01379
MYB	-3.28708
MYB	-3.55534
MYB	-3.57126
MYB	-3.64084
MYB	-3.64267
MYB	-3.66537
MYB	-3.7247
MYB	-3.90388
MYB	-4.01526
MYB	-4.07907
MYB	-4.16661
MYB	-4.167
MYB	-4.18077
MYB	-4.41278
MYB	-4.50848
MYB	-4.6095
MYB	-4.62498
MYB	-4.81323
MYB	-4.84125
MYB	-4.92275
MYB	-4.93837
MYB	-5.25547
MYB	-6.25614
MYB	-6.37376
MYB	-7.52204
MYB	-9.50454
bHLH	8.22568
bHLH	6.29814
bHLH	4.35248
bHLH	3.75741
bHLH	3.44188
bHLH	3.40903
bHLH	3.32844
bHLH	3.02798
bHLH	2.86011
bHLH	2.64883
bHLH	2.56234
bHLH	2.44126
bHLH	2.22787
bHLH	2.02982
bHLH	1.98193
bHLH	1.94738
bHLH	1.70964
bHLH	1.69685
bHLH	1.63841
bHLH	1.48833
bHLH	1.44657
bHLH	1.44294
bHLH	1.44271
bHLH	1.44267
bHLH	1.41832
bHLH	1.418
bHLH	1.33956
bHLH	1.33888
bHLH	1.27857
bHLH	1.06619
bHLH	1.05384
bHLH	1.02668
bHLH	0.921652
bHLH	0.86205
bHLH	0.861108
bHLH	0.860774
bHLH	0.802557
bHLH	0.780528
bHLH	0.774324
bHLH	0.751641
bHLH	0.683188
bHLH	0.669425
bHLH	0.665019
bHLH	0.53908
bHLH	0.516095
bHLH	0.511919
bHLH	0.51081
bHLH	0.509176
bHLH	0.444683
bHLH	0.443441
bHLH	0.44271
bHLH	0.442627
bHLH	0.412054
bHLH	0.386349
bHLH	0.349395
bHLH	0.338855
bHLH	0.273018
bHLH	0.250823
bHLH	0.25002
bHLH	0.199904
bHLH	0.191655
bHLH	0.171919
bHLH	0.153751
bHLH	0.129425
bHLH	0.128385
bHLH	0.12295
bHLH	0.116241
bHLH	0.106196
bHLH	0.103446
bHLH	0.103112
bHLH	0.0990634
bHLH	0.0922166
bHLH	0.0830426
bHLH	0.0818877
bHLH	0.0755634
bHLH	0.0287623
bHLH	0
bHLH	0
bHLH	0
bHLH	0
bHLH	0
bHLH	0
bHLH	0
bHLH	0
bHLH	0
bHLH	0
bHLH	0
bHLH	0
bHLH	0
bHLH	0
bHLH	0
bHLH	0
bHLH	0
bHLH	0
bHLH	0
bHLH	0
bHLH	0
bHLH	0
bHLH	0
bHLH	0
bHLH	0
bHLH	0
bHLH	0
bHLH	0
bHLH	0
bHLH	0
bHLH	0
bHLH	0
bHLH	0
bHLH	0
bHLH	0
bHLH	0
bHLH	0
bHLH	0
bHLH	0
bHLH	0
bHLH	0
bHLH	0
bHLH	0
bHLH	0
bHLH	0
bHLH	0
bHLH	0
bHLH	0
bHLH	0
bHLH	0
bHLH	0
bHLH	0
bHLH	0
bHLH	0
bHLH	0
bHLH	0
bHLH	0
bHLH	0
bHLH	0
bHLH	0
bHLH	0
bHLH	0
bHLH	0
bHLH	-0.068461
bHLH	-0.085325
bHLH	-0.0931292
bHLH	-0.102059
bHLH	-0.113228
bHLH	-0.116683
bHLH	-0.127833
bHLH	-0.142059
bHLH	-0.147399
bHLH	-0.148743
bHLH	-0.172916
bHLH	-0.210896
bHLH	-0.290152
bHLH	-0.292855
bHLH	-0.311994
bHLH	-0.35141
bHLH	-0.352318
bHLH	-0.392735
bHLH	-0.415533
bHLH	-0.42418
bHLH	-0.429018
bHLH	-0.440408
bHLH	-0.442665
bHLH	-0.444098
bHLH	-0.446619
bHLH	-0.454432
bHLH	-0.475078
bHLH	-0.475154
bHLH	-0.510713
bHLH	-0.517203
bHLH	-0.533356
bHLH	-0.552972
bHLH	-0.55322
bHLH	-0.570341
bHLH	-0.599751
bHLH	-0.690489
bHLH	-0.69929
bHLH	-0.720095
bHLH	-0.723842
bHLH	-0.7275
bHLH	-0.731742
bHLH	-0.740534
bHLH	-0.744274
bHLH	-0.761001
bHLH	-0.764967
bHLH	-0.779676
bHLH	-0.789928
bHLH	-0.802853
bHLH	-0.874983
bHLH	-0.876967
bHLH	-0.930741
bHLH	-1.00612
bHLH	-1.01164
bHLH	-1.01858
bHLH	-1.03251
bHLH	-1.11234
bHLH	-1.13864
bHLH	-1.14098
bHLH	-1.21107
bHLH	-1.242
bHLH	-1.26927
bHLH	-1.30115
bHLH	-1.30937
bHLH	-1.3233
bHLH	-1.33697
bHLH	-1.37741
bHLH	-1.39454
bHLH	-1.49072
bHLH	-1.50674
bHLH	-1.55431
bHLH	-1.56123
bHLH	-1.58096
bHLH	-1.58805
bHLH	-1.62668
bHLH	-1.64035
bHLH	-1.65786
bHLH	-1.66371
bHLH	-1.66396
bHLH	-1.71693
bHLH	-1.71698
bHLH	-1.79133
bHLH	-1.79789
bHLH	-1.85122
bHLH	-1.90403
bHLH	-1.90619
bHLH	-1.9425
bHLH	-2.02164
bHLH	-2.0464
bHLH	-2.13849
bHLH	-2.1398
bHLH	-2.19675
bHLH	-2.24432
bHLH	-2.24921
bHLH	-2.30901
bHLH	-2.32565
bHLH	-2.36038
bHLH	-2.45998
bHLH	-2.50353
bHLH	-2.60851
bHLH	-2.61097
bHLH	-2.66868
bHLH	-2.68618
bHLH	-2.87547
bHLH	-2.8768
bHLH	-2.87899
bHLH	-3.01716
bHLH	-3.04635
bHLH	-3.07725
bHLH	-3.36021
bHLH	-3.45432
bHLH	-3.55291
bHLH	-3.55551
bHLH	-3.57762
bHLH	-3.62543
bHLH	-3.65987
bHLH	-3.76492
bHLH	-3.83609
bHLH	-3.89303
bHLH	-4.01526
bHLH	-4.04553
bHLH	-4.16814
bHLH	-4.19811
bHLH	-4.31248
bHLH	-4.33469
bHLH	-4.67138
bHLH	-4.911
bHLH	-4.928
bHLH	-5.00671
bHLH	-5.04485
bHLH	-5.10902
bHLH	-5.22101
bHLH	-5.33573
bHLH	-5.36129
bHLH	-5.44104
bHLH	-5.48381
bHLH	-5.48572
bHLH	-5.50025
bHLH	-5.57677
bHLH	-5.70161
bHLH	-6.14541
bHLH	-6.32096
bHLH	-6.32814
bHLH	-6.44814
bHLH	-7.25807
bHLH	-7.26853
bHLH	-7.45876
NAC	7.00876
NAC	6.72672
NAC	5.44076
NAC	5.14701
NAC	5.00895
NAC	4.77263
NAC	4.74369
NAC	4.69411
NAC	4.44504
NAC	4.17391
NAC	3.30121
NAC	3.25218
NAC	2.76719
NAC	2.76715
NAC	2.74696
NAC	2.52414
NAC	2.38826
NAC	2.31851
NAC	2.30572
NAC	2.10641
NAC	1.96066
NAC	1.78004
NAC	1.69768
NAC	1.68808
NAC	1.64525
NAC	1.53698
NAC	1.44627
NAC	1.44385
NAC	1.29989
NAC	1.25327
NAC	1.25151
NAC	1.22544
NAC	1.19899
NAC	1.15546
NAC	1.08464
NAC	1.03051
NAC	0.986285
NAC	0.908343
NAC	0.734623
NAC	0.730123
NAC	0.622248
NAC	0.56053
NAC	0.462353
NAC	0.446919
NAC	0.446281
NAC	0.445587
NAC	0.444806
NAC	0.357171
NAC	0.330847
NAC	0.300907
NAC	0.297172
NAC	0.191088
NAC	0.164777
NAC	0.151526
NAC	0.100518
NAC	0.0941967
NAC	0.0816411
NAC	0
NAC	0
NAC	0
NAC	0
NAC	0
NAC	0
NAC	0
NAC	0
NAC	0
NAC	0
NAC	0
NAC	0
NAC	0
NAC	0
NAC	0
NAC	0
NAC	0
NAC	0
NAC	0
NAC	0
NAC	0
NAC	0
NAC	0
NAC	0
NAC	0
NAC	0
NAC	0
NAC	0
NAC	0
NAC	0
NAC	0
NAC	0
NAC	0
NAC	0
NAC	-0.0193847
NAC	-0.028263
NAC	-0.0395795
NAC	-0.063159
NAC	-0.0641863
NAC	-0.0685171
NAC	-0.0715158
NAC	-0.0784641
NAC	-0.0844024
NAC	-0.0847078
NAC	-0.0994579
NAC	-0.115818
NAC	-0.12331
NAC	-0.151623
NAC	-0.154489
NAC	-0.159659
NAC	-0.186365
NAC	-0.207004
NAC	-0.344888
NAC	-0.407789
NAC	-0.438604
NAC	-0.484916
NAC	-0.492557
NAC	-0.554034
NAC	-0.642949
NAC	-0.650473
NAC	-0.678917
NAC	-0.764863
NAC	-0.781342
NAC	-0.844185
NAC	-0.87917
NAC	-1.05652
NAC	-1.13921
NAC	-1.176
NAC	-1.20482
NAC	-1.30583
NAC	-1.36449
NAC	-1.55497
NAC	-1.58774
NAC	-1.6645
NAC	-1.83165
NAC	-1.87661
NAC	-1.91172
NAC	-2.0411
NAC	-2.08745
NAC	-2.14349
NAC	-2.21228
NAC	-2.21976
NAC	-2.36074
NAC	-2.36161
NAC	-2.36228
NAC	-2.5551
NAC	-2.72416
NAC	-2.91315
NAC	-2.91356
NAC	-2.9611
NAC	-3.0387
NAC	-3.23275
NAC	-3.30871
NAC	-3.55066
NAC	-3.57912
NAC	-3.72334
NAC	-3.82173
NAC	-3.96862
NAC	-4.21318
NAC	-4.22717
NAC	-4.44018
NAC	-4.62196
NAC	-5.4802
NAC	-5.63117
NAC	-6.11536
NAC	-7.31884
NAC	-7.46329
ERF	4.61386
ERF	4.25982
ERF	3.60678
ERF	3.48173
ERF	3.24683
ERF	3.06128
ERF	2.98642
ERF	2.96928
ERF	2.76682
ERF	2.67498
ERF	2.57492
ERF	2.30492
ERF	2.26071
ERF	2.2279
ERF	2.14636
ERF	2.13958
ERF	2.02608
ERF	1.87314
ERF	1.75474
ERF	1.71546
ERF	1.44537
ERF	1.44431
ERF	1.13314
ERF	1.06022
ERF	0.902079
ERF	0.860553
ERF	0.699347
ERF	0.693553
ERF	0.598209
ERF	0.594778
ERF	0.579778
ERF	0.554583
ERF	0.535061
ERF	0.445489
ERF	0.445292
ERF	0.4452
ERF	0.445028
ERF	0.444789
ERF	0.444242
ERF	0.44408
ERF	0.443745
ERF	0.442788
ERF	0.373247
ERF	0.338802
ERF	0.302907
ERF	0.278388
ERF	0.238793
ERF	0.231853
ERF	0.219117
ERF	0.205041
ERF	0.19502
ERF	0.190368
ERF	0.168887
ERF	0.156314
ERF	0.126022
ERF	0.125362
ERF	0.120326
ERF	0.111093
ERF	0
ERF	0
ERF	0
ERF	0
ERF	0
ERF	0
ERF	0
ERF	0
ERF	0
ERF	0
ERF	0
ERF	0
ERF	0
ERF	0
ERF	0
ERF	0
ERF	0
ERF	0
ERF	0
ERF	0
ERF	0
ERF	0
ERF	0
ERF	0
ERF	0
ERF	0
ERF	0
ERF	0
ERF	0
ERF	0
ERF	0
ERF	0
ERF	0
ERF	0
ERF	0
ERF	0
ERF	0
ERF	0
ERF	0
ERF	0
ERF	0
ERF	0
ERF	0
ERF	0
ERF	-0.0584933
ERF	-0.0702434
ERF	-0.105271
ERF	-0.115672
ERF	-0.126963
ERF	-0.134243
ERF	-0.136329
ERF	-0.148743
ERF	-0.15671
ERF	-0.184892
ERF	-0.190928
ERF	-0.196097
ERF	-0.205464
ERF	-0.212091
ERF	-0.228007
ERF	-0.22867
ERF	-0.23158
ERF	-0.268885
ERF	-0.285017
ERF	-0.339206
ERF	-0.34421
ERF	-0.472736
ERF	-0.476336
ERF	-0.518944
ERF	-0.558018
ERF	-0.613768
ERF	-0.61438
ERF	-0.622884
ERF	-0.807969
ERF	-0.855117
ERF	-1.00787
ERF	-1.01563
ERF	-1.02233
ERF	-1.026
ERF	-1.02699
ERF	-1.04281
ERF	-1.06349
ERF	-1.09126
ERF	-1.12413
ERF	-1.12876
ERF	-1.14054
ERF	-1.15574
ERF	-1.18878
ERF	-1.21174
ERF	-1.27329
ERF	-1.34492
ERF	-1.35382
ERF	-1.36332
ERF	-1.4289
ERF	-1.45509
ERF	-1.45987
ERF	-1.47251
ERF	-1.52307
ERF	-1.52387
ERF	-1.55508
ERF	-1.66332
ERF	-1.70734
ERF	-1.72045
ERF	-1.85639
ERF	-1.86137
ERF	-1.87754
ERF	-1.87926
ERF	-1.95488
ERF	-2.01463
ERF	-2.06384
ERF	-2.13084
ERF	-2.1426
ERF	-2.24736
ERF	-2.29206
ERF	-2.36109
ERF	-2.36222
ERF	-2.36233
ERF	-2.36252
ERF	-2.36644
ERF	-2.36808
ERF	-2.61335
ERF	-2.71162
ERF	-2.72744
ERF	-2.82915
ERF	-3.13988
ERF	-3.36262
ERF	-3.37233
ERF	-3.50911
ERF	-3.68493
ERF	-3.71376
ERF	-3.71818
ERF	-3.91172
ERF	-4.02686
ERF	-4.08956
ERF	-4.27445
ERF	-4.3097
ERF	-4.36267
ERF	-4.9033
ERF	-4.94719
ERF	-4.96134
ERF	-5.55307
ERF	-5.81621
ERF	-5.84065
ERF	-7.94363
C2H2	4.24673
C2H2	3.89999
C2H2	3.71009
C2H2	3.13639
C2H2	3.00492
C2H2	2.78999
C2H2	2.7678
C2H2	2.70694
C2H2	2.62821
C2H2	2.61599
C2H2	2.53028
C2H2	2.50108
C2H2	2.44308
C2H2	2.02615
C2H2	1.99562
C2H2	1.97002
C2H2	1.84527
C2H2	1.76546
C2H2	1.70898
C2H2	1.70678
C2H2	1.61425
C2H2	1.50837
C2H2	1.44494
C2H2	1.44391
C2H2	1.32997
C2H2	1.22503
C2H2	1.16793
C2H2	1.03009
C2H2	1.02923
C2H2	0.990841
C2H2	0.972038
C2H2	0.949366
C2H2	0.833216
C2H2	0.826494
C2H2	0.820069
C2H2	0.770025
C2H2	0.573264
C2H2	0.477604
C2H2	0.446443
C2H2	0.445678
C2H2	0.444789
C2H2	0.444514
C2H2	0.363568
C2H2	0.345008
C2H2	0.293464
C2H2	0.18924
C2H2	0.174741
C2H2	0.140218
C2H2	0.138396
C2H2	0.135203
C2H2	0
C2H2	0
C2H2	0
C2H2	0
C2H2	0
C2H2	0
C2H2	0
C2H2	0
C2H2	0
C2H2	0
C2H2	0
C2H2	0
C2H2	0
C2H2	0
C2H2	0
C2H2	0
C2H2	0
C2H2	0
C2H2	0
C2H2	0
C2H2	0
C2H2	0
C2H2	0
C2H2	0
C2H2	0
C2H2	0
C2H2	0
C2H2	-0.0954667
C2H2	-0.107198
C2H2	-0.108189
C2H2	-0.122962
C2H2	-0.1256
C2H2	-0.13749
C2H2	-0.140448
C2H2	-0.143068
C2H2	-0.164139
C2H2	-0.179401
C2H2	-0.186711
C2H2	-0.192134
C2H2	-0.213596
C2H2	-0.237265
C2H2	-0.278502
C2H2	-0.291428
C2H2	-0.294934
C2H2	-0.318623
C2H2	-0.358827
C2H2	-0.362583
C2H2	-0.390813
C2H2	-0.400373
C2H2	-0.454893
C2H2	-0.473951
C2H2	-0.477483
C2H2	-0.553943
C2H2	-0.596639
C2H2	-0.757044
C2H2	-0.804491
C2H2	-0.875423
C2H2	-1.00133
C2H2	-1.13947
C2H2	-1.15502
C2H2	-1.2432
C2H2	-1.3677
C2H2	-1.399
C2H2	-1.40306
C2H2	-1.79033
C2H2	-1.92938
C2H2	-2.05759
C2H2	-2.14957
C2H2	-2.19468
C2H2	-2.20118
C2H2	-2.25667
C2H2	-2.31514
C2H2	-2.37348
C2H2	-2.42863
C2H2	-2.45048
C2H2	-2.5559
C2H2	-2.60737
C2H2	-2.68157
C2H2	-2.68321
C2H2	-2.72309
C2H2	-2.77668
C2H2	-2.87568
C2H2	-2.94243
C2H2	-2.95546
C2H2	-2.96881
C2H2	-3.13714
C2H2	-3.25418
C2H2	-3.46002
C2H2	-3.47369
C2H2	-3.6613
C2H2	-3.75628
C2H2	-3.75634
C2H2	-4.13868
C2H2	-4.15156
C2H2	-4.31103
C2H2	-4.39285
C2H2	-4.39819
C2H2	-4.40224
C2H2	-4.55432
C2H2	-4.70773
C2H2	-4.7629
C2H2	-4.87542
C2H2	-5.10905
C2H2	-5.37425
C2H2	-5.66299
C2H2	-5.92935
C2H2	-6.36017
C2H2	-6.41171
C2H2	-6.68611
C2H2	-8.19859
WRKY	7.62145
WRKY	4.58798
WRKY	3.83004
WRKY	3.71632
WRKY	3.69689
WRKY	3.52302
WRKY	3.26543
WRKY	2.5666
WRKY	2.44577
WRKY	2.31327
WRKY	2.276
WRKY	2.01017
WRKY	1.86441
WRKY	1.76742
WRKY	1.57112
WRKY	1.24921
WRKY	0.959411
WRKY	0.914872
WRKY	0.860715
WRKY	0.859877
WRKY	0.723624
WRKY	0.646335
WRKY	0.599187
WRKY	0.446651
WRKY	0.446606
WRKY	0.445355
WRKY	0.432726
WRKY	0.400684
WRKY	0.385816
WRKY	0.33569
WRKY	0.169186
WRKY	0.0777698
WRKY	0.0491876
WRKY	0.0271903
WRKY	0
WRKY	0
WRKY	0
WRKY	0
WRKY	0
WRKY	0
WRKY	0
WRKY	0
WRKY	0
WRKY	0
WRKY	0
WRKY	0
WRKY	0
WRKY	0
WRKY	0
WRKY	0
WRKY	0
WRKY	0
WRKY	0
WRKY	0
WRKY	0
WRKY	0
WRKY	0
WRKY	0
WRKY	-0.0134045
WRKY	-0.0551745
WRKY	-0.0715158
WRKY	-0.0767002
WRKY	-0.0823256
WRKY	-0.0885513
WRKY	-0.090607
WRKY	-0.0955049
WRKY	-0.0984819
WRKY	-0.121054
WRKY	-0.124106
WRKY	-0.130687
WRKY	-0.139658
WRKY	-0.158048
WRKY	-0.163224
WRKY	-0.206482
WRKY	-0.208845
WRKY	-0.224896
WRKY	-0.234158
WRKY	-0.375705
WRKY	-0.392865
WRKY	-0.416672
WRKY	-0.463079
WRKY	-0.553528
WRKY	-0.55376
WRKY	-0.554721
WRKY	-0.555161
WRKY	-0.609716
WRKY	-0.692358
WRKY	-0.876003
WRKY	-0.913349
WRKY	-1.01289
WRKY	-1.04826
WRKY	-1.05276
WRKY	-1.06044
WRKY	-1.0945
WRKY	-1.13833
WRKY	-1.14094
WRKY	-1.16078
WRKY	-1.30299
WRKY	-1.31414
WRKY	-1.43409
WRKY	-1.45975
WRKY	-1.50493
WRKY	-1.71671
WRKY	-1.87731
WRKY	-1.87797
WRKY	-1.98084
WRKY	-2.0483
WRKY	-2.05539
WRKY	-2.05763
WRKY	-2.33157
WRKY	-2.34028
WRKY	-2.4134
WRKY	-2.54401
WRKY	-2.55525
WRKY	-2.56654
WRKY	-2.63422
WRKY	-2.65412
WRKY	-2.96283
WRKY	-3.03432
WRKY	-3.05957
WRKY	-3.29575
WRKY	-3.30927
WRKY	-3.42845
WRKY	-3.42864
WRKY	-3.50369
WRKY	-3.50824
WRKY	-3.82023
WRKY	-4.19871
WRKY	-4.50762
WRKY	-4.60677
WRKY	-4.76566
WRKY	-4.87629
WRKY	-4.92374
WRKY	-5.01278
WRKY	-5.0523
WRKY	-5.38683
WRKY	-5.39177
WRKY	-5.55565
WRKY	-5.57633
WRKY	-5.98113
WRKY	-6.14382
WRKY	-6.91567
bZIP	4.34398
bZIP	4.25318
bZIP	3.86823
bZIP	3.27168
bZIP	3.24958
bZIP	3.24032
bZIP	3.01314
bZIP	2.5911
bZIP	2.11791
bZIP	2.11248
bZIP	2.03112
bZIP	2.02471
bZIP	1.89173
bZIP	1.86241
bZIP	1.80746
bZIP	1.76218
bZIP	1.64358
bZIP	1.58637
bZIP	1.56923
bZIP	1.41001
bZIP	1.35953
bZIP	1.354
bZIP	1.17316
bZIP	1.09245
bZIP	1.04952
bZIP	1.04789
bZIP	1.03102
bZIP	0.980307
bZIP	0.958241
bZIP	0.950107
bZIP	0.779799
bZIP	0.698005
bZIP	0.638292
bZIP	0.628503
bZIP	0.569282
bZIP	0.467104
bZIP	0.453883
bZIP	0.445853
bZIP	0.445784
bZIP	0.443717
bZIP	0.418924
bZIP	0.350493
bZIP	0.322454
bZIP	0.301526
bZIP	0.299102
bZIP	0.265115
bZIP	0.161118
bZIP	0.139607
bZIP	0.128302
bZIP	0.128138
bZIP	0.123808
bZIP	0.0979239
bZIP	0
bZIP	0
bZIP	0
bZIP	0
bZIP	0
bZIP	0
bZIP	0
bZIP	0
bZIP	0
bZIP	0
bZIP	0
bZIP	0
bZIP	0
bZIP	0
bZIP	0
bZIP	0
bZIP	0
bZIP	-0.116826
bZIP	-0.120775
bZIP	-0.146822
bZIP	-0.196097
bZIP	-0.197372
bZIP	-0.206299
bZIP	-0.231457
bZIP	-0.265322
bZIP	-0.274263
bZIP	-0.408678
bZIP	-0.437693
bZIP	-0.437834
bZIP	-0.449088
bZIP	-0.475215
bZIP	-0.555287
bZIP	-0.70951
bZIP	-0.777305
bZIP	-0.778566
bZIP	-0.875039
bZIP	-0.875759
bZIP	-0.884205
bZIP	-0.910988
bZIP	-0.917941
bZIP	-0.919254
bZIP	-0.924267
bZIP	-1.02323
bZIP	-1.13893
bZIP	-1.1396
bZIP	-1.14206
bZIP	-1.22576
bZIP	-1.2405
bZIP	-1.274
bZIP	-1.30191
bZIP	-1.31762
bZIP	-1.51037
bZIP	-1.57448
bZIP	-1.62521
bZIP	-1.63511
bZIP	-1.69694
bZIP	-1.73065
bZIP	-1.91486
bZIP	-1.92242
bZIP	-1.96445
bZIP	-2.02008
bZIP	-2.13822
bZIP	-2.14513
bZIP	-2.17554
bZIP	-2.5462
bZIP	-2.72393
bZIP	-3.06685
bZIP	-3.11966
bZIP	-3.33721
bZIP	-4.0053
bZIP	-4.13877
bZIP	-4.30208
bZIP	-4.59075
bZIP	-4.9483
bZIP	-5.63648
bZIP	-6.31455
bZIP	-8.41977
G2-like	4.35008
G2-like	3.17728
G2-like	2.08537
G2-like	1.96084
G2-like	1.76835
G2-like	1.76474
G2-like	1.65417
G2-like	1.55378
G2-like	1.44534
G2-like	1.44449
G2-like	1.18772
G2-like	1.18712
G2-like	1.10789
G2-like	1.03109
G2-like	0.919323
G2-like	0.784118
G2-like	0.603516
G2-like	0.447061
G2-like	0.445977
G2-like	0.373087
G2-like	0.301155
G2-like	0.215158
G2-like	0.170087
G2-like	0.161935
G2-like	0.140729
G2-like	0.128903
G2-like	0.0321689
G2-like	0
G2-like	0
G2-like	0
G2-like	0
G2-like	0
G2-like	0
G2-like	0
G2-like	0
G2-like	0
G2-like	0
G2-like	0
G2-like	-0.0207591
G2-like	-0.0441785
G2-like	-0.0684044
G2-like	-0.121684
G2-like	-0.137198
G2-like	-0.139857
G2-like	-0.151887
G2-like	-0.175531
G2-like	-0.21682
G2-like	-0.278099
G2-like	-0.312362
G2-like	-0.342406
G2-like	-0.366047
G2-like	-0.421007
G2-like	-0.554058
G2-like	-0.626988
G2-like	-0.81892
G2-like	-0.842389
G2-like	-0.876409
G2-like	-0.883222
G2-like	-1.05106
G2-like	-1.06235
G2-like	-1.07891
G2-like	-1.08362
G2-like	-1.13887
G2-like	-1.19859
G2-like	-1.21553
G2-like	-1.25131
G2-like	-1.27233
G2-like	-1.38985
G2-like	-1.51001
G2-like	-1.75492
G2-like	-2.02374
G2-like	-2.05765
G2-like	-2.0987
G2-like	-2.18011
G2-like	-2.18472
G2-like	-2.2989
G2-like	-2.36163
G2-like	-2.58489
G2-like	-2.64416
G2-like	-2.72848
G2-like	-2.87596
G2-like	-2.87668
G2-like	-3.04618
G2-like	-3.4612
G2-like	-3.49291
G2-like	-3.76322
G2-like	-3.77879
G2-like	-3.8001
G2-like	-3.80179
G2-like	-3.93453
G2-like	-4.25442
G2-like	-4.72365
G2-like	-5.10844
G2-like	-5.93755
G2-like	-5.99643
HD-ZIP	4.08027
HD-ZIP	3.61446
HD-ZIP	3.44406
HD-ZIP	3.02892
HD-ZIP	2.76931
HD-ZIP	2.69529
HD-ZIP	2.51549
HD-ZIP	2.46975
HD-ZIP	2.03254
HD-ZIP	1.73122
HD-ZIP	1.51445
HD-ZIP	1.40331
HD-ZIP	1.04287
HD-ZIP	0.926251
HD-ZIP	0.908381
HD-ZIP	0.836116
HD-ZIP	0.447061
HD-ZIP	0.384534
HD-ZIP	0.280839
HD-ZIP	0.275978
HD-ZIP	0.230144
HD-ZIP	0.130128
HD-ZIP	0.0474947
HD-ZIP	0
HD-ZIP	0
HD-ZIP	0
HD-ZIP	0
HD-ZIP	0
HD-ZIP	-0.0994579
HD-ZIP	-0.173468
HD-ZIP	-0.174546
HD-ZIP	-0.265377
HD-ZIP	-0.283051
HD-ZIP	-0.288518
HD-ZIP	-0.303107
HD-ZIP	-0.314136
HD-ZIP	-0.35468
HD-ZIP	-0.402895
HD-ZIP	-0.420085
HD-ZIP	-0.436955
HD-ZIP	-0.451643
HD-ZIP	-0.535467
HD-ZIP	-0.538233
HD-ZIP	-0.579514
HD-ZIP	-0.758649
HD-ZIP	-0.800961
HD-ZIP	-0.87762
HD-ZIP	-0.881
HD-ZIP	-1.07986
HD-ZIP	-1.14088
HD-ZIP	-1.27209
HD-ZIP	-1.36494
HD-ZIP	-1.43564
HD-ZIP	-1.44913
HD-ZIP	-1.55246
HD-ZIP	-1.71749
HD-ZIP	-1.87688
HD-ZIP	-1.95048
HD-ZIP	-2.11976
HD-ZIP	-2.12744
HD-ZIP	-2.13761
HD-ZIP	-2.1702
HD-ZIP	-2.26766
HD-ZIP	-2.35977
HD-ZIP	-2.37492
HD-ZIP	-2.39413
HD-ZIP	-2.55454
HD-ZIP	-2.62293
HD-ZIP	-2.6819
HD-ZIP	-2.72251
HD-ZIP	-2.74034
HD-ZIP	-2.8797
HD-ZIP	-3.00344
HD-ZIP	-3.13734
HD-ZIP	-3.64127
HD-ZIP	-3.80056
HD-ZIP	-3.81933
HD-ZIP	-3.94493
HD-ZIP	-4.37164
HD-ZIP	-4.51526
HD-ZIP	-5.06189
HD-ZIP	-5.48751
HD-ZIP	-6.16876
HD-ZIP	-6.28048
HD-ZIP	-6.46364
HD-ZIP	-8.26584
HD-ZIP	-8.82604
HD-ZIP	-8.83067
HD-ZIP	-10.2942
Dof	3.35184
Dof	2.76673
Dof	2.33387
Dof	2.02948
Dof	1.53681
Dof	1.43362
Dof	1.02263
Dof	1.00487
Dof	0.749985
Dof	0.749408
Dof	0.515629
Dof	0
Dof	0
Dof	0
Dof	0
Dof	0
Dof	0
Dof	0
Dof	0
Dof	0
Dof	0
Dof	0
Dof	0
Dof	-0.10031
Dof	-0.15288
Dof	-0.200111
Dof	-0.213227
Dof	-0.240521
Dof	-0.24884
Dof	-0.271524
Dof	-0.279902
Dof	-0.336067
Dof	-0.352318
Dof	-0.431932
Dof	-0.555872
Dof	-0.558947
Dof	-0.598265
Dof	-0.603668
Dof	-0.976761
Dof	-1.01986
Dof	-1.13038
Dof	-1.13932
Dof	-1.1398
Dof	-1.14077
Dof	-1.21073
Dof	-1.21672
Dof	-1.25598
Dof	-1.46811
Dof	-1.55344
Dof	-1.555
Dof	-1.68022
Dof	-1.72463
Dof	-1.73681
Dof	-1.77543
Dof	-1.87635
Dof	-2.17887
Dof	-2.3635
Dof	-2.42818
Dof	-2.43782
Dof	-2.53675
Dof	-2.54626
Dof	-2.59341
Dof	-2.70816
Dof	-2.85632
Dof	-2.87914
Dof	-2.9857
Dof	-3.09863
Dof	-3.66241
Dof	-3.66438
Dof	-3.76453
Dof	-4.13937
Dof	-4.68386
Dof	-6.51279
LBD	6.97544
LBD	5.65385
LBD	5.23839
LBD	4.2525
LBD	4.17697
LBD	2.5262
LBD	2.49623
LBD	2.44385
LBD	2.4196
LBD	2.02897
LBD	1.92882
LBD	1.68521
LBD	1.66819
LBD	1.64485
LBD	1.44495
LBD	1.03012
LBD	0.442708
LBD	0.391191
LBD	0.362778
LBD	0.258112
LBD	0.184858
LBD	0.158285
LBD	0
LBD	0
LBD	0
LBD	0
LBD	0
LBD	0
LBD	0
LBD	0
LBD	0
LBD	0
LBD	0
LBD	0
LBD	0
LBD	0
LBD	0
LBD	0
LBD	0
LBD	0
LBD	0
LBD	0
LBD	0
LBD	0
LBD	0
LBD	0
LBD	-0.117872
LBD	-0.121684
LBD	-0.144164
LBD	-0.225983
LBD	-0.243651
LBD	-0.25991
LBD	-0.288835
LBD	-0.291864
LBD	-0.295087
LBD	-0.307878
LBD	-0.334344
LBD	-0.478032
LBD	-0.529378
LBD	-0.530911
LBD	-0.557173
LBD	-0.905688
LBD	-1.0152
LBD	-1.06055
LBD	-1.72246
LBD	-2.12433
LBD	-3.02607
LBD	-3.1571
LBD	-4.07797
LBD	-5.13893
MYB_related	3.70295
MYB_related	3.22135
MYB_related	2.37382
MYB_related	2.29371
MYB_related	2.15324
MYB_related	1.76573
MYB_related	1.60409
MYB_related	1.44582
MYB_related	1.2718
MYB_related	1.02528
MYB_related	0.947356
MYB_related	0.811032
MYB_related	0.616769
MYB_related	0.597566
MYB_related	0.504914
MYB_related	0.431511
MYB_related	0.430739
MYB_related	0.429382
MYB_related	0.429276
MYB_related	0.247358
MYB_related	0.233779
MYB_related	0.187052
MYB_related	0.169785
MYB_related	0.132486
MYB_related	0.12978
MYB_related	0.129425
MYB_related	0.0208937
MYB_related	0.00821188
MYB_related	0
MYB_related	0
MYB_related	0
MYB_related	0
MYB_related	0
MYB_related	0
MYB_related	-0.0894459
MYB_related	-0.124455
MYB_related	-0.138935
MYB_related	-0.144136
MYB_related	-0.187709
MYB_related	-0.194666
MYB_related	-0.242406
MYB_related	-0.262396
MYB_related	-0.291154
MYB_related	-0.337316
MYB_related	-0.342942
MYB_related	-0.357548
MYB_related	-0.361119
MYB_related	-0.436266
MYB_related	-0.454235
MYB_related	-0.487326
MYB_related	-0.511614
MYB_related	-0.553945
MYB_related	-0.602371
MYB_related	-0.687178
MYB_related	-0.718486
MYB_related	-0.781344
MYB_related	-0.791444
MYB_related	-1.16526
MYB_related	-1.18092
MYB_related	-1.29709
MYB_related	-1.49967
MYB_related	-1.79094
MYB_related	-1.79172
MYB_related	-1.79912
MYB_related	-1.85464
MYB_related	-2.5914
MYB_related	-3.16754
MYB_related	-3.41464
MYB_related	-3.88147
MYB_related	-4.81323

## Sheet: Sheet2
Id	TF	Log2 fold change
GSMUA_Achr2G06090_001	bHLH	8.22568
GSMUA_AchrUn_randomG04680_001	GRAS	7.91745
GSMUA_Achr1G05010_001	WRKY	7.62145
GSMUA_Achr6G32320_001	NAC	7.00876
GSMUA_Achr2G11240_001	LBD	6.97544
GSMUA_Achr3G17400_001	NAC	6.72672
GSMUA_Achr9G10150_001	MYB	6.67538
GSMUA_Achr4G12700_001	bHLH	6.29814
GSMUA_Achr4G29100_001	HSF	5.87645
GSMUA_Achr4G07190_001	GRAS	5.83286
GSMUA_Achr7G21670_001	MYB	5.80335
GSMUA_Achr1G20970_001	LBD	5.65385
GSMUA_Achr2G09080_001	NAC	5.44076
GSMUA_Achr4G13790_001	LBD	5.23839
GSMUA_Achr7G11500_001	NAC	5.14701
GSMUA_Achr10G06370_001	GRF	5.14678
GSMUA_Achr11G22590_001	NAC	5.00895
GSMUA_Achr3G17390_001	NAC	4.77263
GSMUA_Achr4G28090_001	MYB	4.76573
GSMUA_Achr10G04720_001	NAC	4.74369
GSMUA_Achr9G01880_001	NAC	4.69411
GSMUA_Achr3G23780_001	SBP	4.63716
GSMUA_Achr6G25680_001	ERF	4.61386
GSMUA_Achr7G24840_001	WRKY	4.58798
GSMUA_Achr3G21100_001	RAV	4.56019
GSMUA_Achr5G12810_001	GRAS	4.50222
GSMUA_Achr2G10250_001	MIKC_MADS	4.4959
GSMUA_Achr4G02730_001	NAC	4.44504
GSMUA_Achr2G04730_001	MYB	4.39962
GSMUA_AchrUn_randomG14780_001	bHLH	4.35248
GSMUA_Achr7G03510_001	G2-like	4.35008
GSMUA_Achr3G22700_001	bZIP	4.34398
GSMUA_Achr1G00480_001	ERF	4.25982
GSMUA_Achr5G25700_001	bZIP	4.25318
GSMUA_Achr4G28810_001	LBD	4.2525
GSMUA_Achr9G03210_001	C2H2	4.24673
GSMUA_Achr7G22200_001	LBD	4.17697
GSMUA_Achr3G09520_001	NAC	4.17391
GSMUA_Achr8G07630_001	Trihelix	4.1466
GSMUA_Achr4G24780_001	Trihelix	4.11182
GSMUA_Achr8G22800_001	HD-ZIP	4.08027
GSMUA_Achr4G05180_001	DBB	4.02805
GSMUA_Achr8G33690_001	C3H	4.00701
GSMUA_Achr10G29210_001	MYB	3.99999
GSMUA_Achr8G28100_001	MIKC_MADS	3.9554
GSMUA_Achr8G28220_001	MIKC_MADS	3.90448
GSMUA_Achr1G01260_001	C2H2	3.89999
GSMUA_Achr9G09280_001	bZIP	3.86823
GSMUA_Achr5G01230_001	MIKC_MADS	3.84568
GSMUA_Achr7G02220_001	E2F/DP	3.83849
GSMUA_Achr8G10740_001	WRKY	3.83004
GSMUA_Achr6G08070_001	bHLH	3.75741
GSMUA_Achr2G17580_001	WRKY	3.71632
GSMUA_Achr10G03700_001	C2H2	3.71009
GSMUA_Achr3G30690_001	AP2	3.71004
GSMUA_Achr7G09240_001	MYB_related	3.70295
GSMUA_Achr10G15290_001	WRKY	3.69689
GSMUA_Achr11G10490_001	MYB	3.69406
GSMUA_Achr5G03000_001	HSF	3.64725
GSMUA_Achr3G27700_001	MYB	3.61475
GSMUA_Achr9G26300_001	HD-ZIP	3.61446
GSMUA_Achr5G24680_001	ERF	3.60678
GSMUA_Achr2G15200_001	WRKY	3.52302
GSMUA_Achr8G02370_001	MYB	3.50567
GSMUA_AchrUn_randomG14580_001	ERF	3.48173
GSMUA_Achr5G15900_001	HSF	3.47205
GSMUA_Achr7G20950_001	HD-ZIP	3.44406
GSMUA_Achr3G16680_001	ZF-HD	3.44398
GSMUA_Achr4G24440_001	bHLH	3.44188
GSMUA_Achr6G08060_001	bHLH	3.40903
GSMUA_Achr8G02600_001	Dof	3.35184
GSMUA_Achr7G05680_001	MYB	3.35128
GSMUA_Achr5G09530_001	bHLH	3.32844
GSMUA_Achr6G01770_001	NAC	3.30121
GSMUA_Achr6G00170_001	bZIP	3.27168
GSMUA_Achr6G32250_001	MYB	3.27131
GSMUA_Achr10G26050_001	WRKY	3.26543
GSMUA_Achr6G34420_001	AP2	3.26477
GSMUA_Achr4G29410_001	MYB	3.25226
GSMUA_Achr5G00500_001	NAC	3.25218
GSMUA_Achr11G25310_001	bZIP	3.24958
GSMUA_AchrUn_randomG27090_001	ERF	3.24683
GSMUA_Achr10G15870_001	bZIP	3.24032
GSMUA_Achr11G00670_001	MYB_related	3.22135
GSMUA_Achr6G09870_001	G2-like	3.17728
GSMUA_Achr6G22280_001	SBP	3.14669
GSMUA_AchrUn_randomG07580_001	C2H2	3.13639
GSMUA_Achr7G21740_001	MYB	3.07951
GSMUA_Achr7G05900_001	ERF	3.06128
GSMUA_Achr6G36450_001	HD-ZIP	3.02892
GSMUA_Achr8G05170_001	bHLH	3.02798
GSMUA_Achr9G07000_001	MYB	3.02793
GSMUA_Achr6G32530_001	bZIP	3.01314
GSMUA_Achr9G15620_001	C2H2	3.00492
GSMUA_Achr5G28050_001	ERF	2.98642
GSMUA_Achr2G16660_001	HSF	2.97664
GSMUA_Achr7G05410_001	ERF	2.96928
GSMUA_Achr11G19540_001	MIKC_MADS	2.9576
GSMUA_Achr8G09350_001	AP2	2.94875
GSMUA_Achr8G30640_001	GRF	2.90632
GSMUA_Achr9G22300_001	bHLH	2.86011
GSMUA_Achr8G14360_001	C2H2	2.78999
GSMUA_Achr8G27340_001	HD-ZIP	2.76931
GSMUA_Achr7G04600_001	C2H2	2.7678
GSMUA_Achr9G10040_001	NAC	2.76719
GSMUA_Achr8G07120_001	NAC	2.76715
GSMUA_Achr8G28500_001	ERF	2.76682
GSMUA_Achr9G16640_001	MYB	2.76674
GSMUA_Achr6G10720_001	Dof	2.76673
GSMUA_Achr9G09260_001	NF-YB	2.76381
GSMUA_AchrUn_randomG14420_001	ZF-HD	2.75369
GSMUA_Achr11G17510_001	NAC	2.74696
GSMUA_Achr7G08020_001	LSD	2.74017
GSMUA_Achr9G03060_001	AP2	2.71871
GSMUA_Achr3G00120_001	B3	2.70832
GSMUA_Achr11G21040_001	C2H2	2.70694
GSMUA_Achr2G15140_001	HD-ZIP	2.69529
GSMUA_Achr8G14110_001	ERF	2.67498
GSMUA_Achr10G17130_001	bHLH	2.64883
GSMUA_Achr10G31400_001	C2H2	2.62821
GSMUA_Achr2G08910_001	C2H2	2.61599
GSMUA_Achr11G07020_001	C3H	2.61512
GSMUA_Achr9G15550_001	bZIP	2.5911
GSMUA_Achr3G13010_001	ERF	2.57492
GSMUA_Achr7G15060_001	WRKY	2.5666
GSMUA_AchrUn_randomG15500_001	bHLH	2.56234
GSMUA_Achr6G34310_001	C2H2	2.53028
GSMUA_Achr9G21360_001	LBD	2.5262
GSMUA_Achr6G31580_001	NAC	2.52414
GSMUA_Achr3G10240_001	ARF	2.5175
GSMUA_Achr2G10040_001	HD-ZIP	2.51549
GSMUA_Achr2G13410_001	C2H2	2.50108
GSMUA_Achr10G13050_001	LBD	2.49623
GSMUA_Achr11G25640_001	NF-YC	2.49366
GSMUA_Achr3G15400_001	HD-ZIP	2.46975
GSMUA_Achr1G08230_001	ARF	2.44721
GSMUA_Achr10G00770_001	MYB	2.44671
GSMUA_Achr3G18320_001	GATA	2.44658
GSMUA_Achr4G20590_001	SBP	2.44654
GSMUA_Achr8G19810_001	WRKY	2.44577
GSMUA_Achr5G18600_001	MYB	2.44561
GSMUA_AchrUn_randomG00460_001	LBD	2.44385
GSMUA_Achr11G19350_001	MIKC_MADS	2.44375
GSMUA_Achr10G13530_001	C2H2	2.44308
GSMUA_Achr3G16850_001	bHLH	2.44126
GSMUA_Achr6G31410_001	MYB	2.43113
GSMUA_Achr11G08330_001	LBD	2.4196
GSMUA_Achr11G17780_001	NAC	2.38826
GSMUA_Achr10G25520_001	TCP	2.38048
GSMUA_Achr10G22620_001	MYB_related	2.37382
GSMUA_Achr6G12930_001	MYB	2.37291
GSMUA_Achr11G23850_001	Dof	2.33387
GSMUA_Achr9G04960_001	NAC	2.31851
GSMUA_Achr4G16840_001	WRKY	2.31327
GSMUA_Achr7G00950_001	LSD	2.30745
GSMUA_Achr6G32330_001	NAC	2.30572
GSMUA_Achr10G27000_001	ERF	2.30492
GSMUA_Achr10G23050_001	C3H	2.29504
GSMUA_Achr1G03720_001	MYB_related	2.29371
GSMUA_Achr2G18390_001	WRKY	2.276
GSMUA_Achr4G20280_001	ERF	2.26071
GSMUA_Achr9G11550_001	NF-YC	2.23708
GSMUA_Achr1G24060_001	MIKC_MADS	2.23386
GSMUA_Achr9G12070_001	GRAS	2.23269
GSMUA_Achr4G12070_001	ERF	2.2279
GSMUA_Achr9G18080_001	bHLH	2.22787
GSMUA_Achr11G11660_001	AP2	2.22451
GSMUA_Achr8G23850_001	ARF	2.22117
GSMUA_Achr1G03910_001	HSF	2.21559
GSMUA_Achr11G21080_001	GRAS	2.203
GSMUA_Achr11G22400_001	Nin-like	2.18728
GSMUA_Achr8G13440_001	MYB_related	2.15324
GSMUA_Achr11G24820_001	ERF	2.14636
GSMUA_Achr3G13070_001	MYB	2.14551
GSMUA_Achr9G05260_001	ERF	2.13958
GSMUA_Achr5G27130_001	bZIP	2.11791
GSMUA_Achr5G26200_001	bZIP	2.11248
GSMUA_Achr8G24680_001	NAC	2.10641
GSMUA_Achr5G04270_001	CO-like	2.09068
GSMUA_AchrUn_randomG15100_001	MYB	2.08977
GSMUA_Achr8G18270_001	G2-like	2.08537
GSMUA_Achr5G18290_001	GATA	2.07786
GSMUA_Achr8G06150_001	M-type_MADS	2.058
GSMUA_Achr5G02420_001	HD-ZIP	2.03254
GSMUA_Achr9G18800_001	Trihelix	2.03195
GSMUA_Achr1G22470_001	GRAS	2.0318
GSMUA_Achr10G23650_001	ARR-B	2.03135
GSMUA_Achr8G33960_001	bZIP	2.03112
GSMUA_Achr2G07780_001	MYB	2.03013
GSMUA_Achr9G09600_001	bHLH	2.02982
GSMUA_Achr1G03930_001	Dof	2.02948
GSMUA_Achr3G17800_001	LBD	2.02897
GSMUA_Achr10G06730_001	C2H2	2.02615
GSMUA_Achr10G04450_001	ERF	2.02608
GSMUA_Achr8G29960_001	bZIP	2.02471
GSMUA_Achr7G26450_001	WRKY	2.01017
GSMUA_Achr7G07490_001	C2H2	1.99562
GSMUA_Achr2G14930_001	bHLH	1.98193
GSMUA_Achr8G10040_001	C2H2	1.97002
GSMUA_Achr3G24170_001	M-type_MADS	1.9694
GSMUA_Achr6G33620_001	MYB	1.96903
GSMUA_Achr6G32220_001	G2-like	1.96084
GSMUA_AchrUn_randomG08190_001	NAC	1.96066
GSMUA_Achr2G05810_001	bHLH	1.94738
GSMUA_Achr2G00410_001	TALE	1.93071
GSMUA_Achr7G26260_001	LBD	1.92882
GSMUA_Achr8G22330_001	bZIP	1.89173
GSMUA_Achr6G24430_001	HSF	1.87727
GSMUA_Achr9G13760_001	ERF	1.87314
GSMUA_Achr11G02800_001	GRAS	1.86891
GSMUA_Achr6G16760_001	WRKY	1.86441
GSMUA_Achr4G28530_001	bZIP	1.86241
GSMUA_Achr8G20520_001	HSF	1.86011
GSMUA_Achr10G17610_001	MYB	1.85263
GSMUA_Achr8G16190_001	C2H2	1.84527
GSMUA_Achr9G17000_001	MYB	1.82378
GSMUA_Achr5G20200_001	bZIP	1.80746
GSMUA_Achr10G15390_001	Trihelix	1.79404
GSMUA_Achr10G24560_001	MYB	1.78231
GSMUA_AchrUn_randomG04340_001	Trihelix	1.7806
GSMUA_Achr9G10210_001	NAC	1.78004
GSMUA_Achr6G05850_001	G2-like	1.76835
GSMUA_Achr7G02020_001	SBP	1.76766
GSMUA_Achr1G04770_001	WRKY	1.76742
GSMUA_Achr1G14780_001	GATA	1.76733
GSMUA_Achr8G01930_001	MYB_related	1.76573
GSMUA_Achr2G19170_001	C2H2	1.76546
GSMUA_Achr4G19440_001	G2-like	1.76474
GSMUA_Achr4G03790_001	bZIP	1.76218
GSMUA_Achr6G06510_001	ERF	1.75474
GSMUA_Achr2G13650_001	MIKC_MADS	1.73574
GSMUA_Achr9G21580_001	TALE	1.73356
GSMUA_Achr4G01350_001	HD-ZIP	1.73122
GSMUA_Achr2G17070_001	CPP	1.72013
GSMUA_AchrUn_randomG12040_001	ERF	1.71546
GSMUA_Achr7G04180_001	bHLH	1.70964
GSMUA_AchrUn_randomG03030_001	C2H2	1.70898
GSMUA_Achr3G21610_001	C2H2	1.70678
GSMUA_Achr3G04260_001	CO-like	1.70667
GSMUA_Achr9G16920_001	NAC	1.69768
GSMUA_Achr7G02770_001	bHLH	1.69685
GSMUA_Achr8G13430_001	NAC	1.68808
GSMUA_Achr3G29520_001	LBD	1.68521
GSMUA_Achr3G25850_001	LBD	1.66819
GSMUA_Achr4G29470_001	WOX	1.6637
GSMUA_Achr10G23260_001	G2-like	1.65417
GSMUA_Achr6G23840_001	NAC	1.64525
GSMUA_AchrUn_randomG07730_001	LBD	1.64485
GSMUA_Achr1G13300_001	ZF-HD	1.64485
GSMUA_Achr11G12720_001	bZIP	1.64358
GSMUA_Achr11G07180_001	MYB	1.6428
GSMUA_Achr8G15670_001	bHLH	1.63841
GSMUA_Achr3G02200_001	GeBP	1.63747
GSMUA_Achr6G01990_001	C2H2	1.61425
GSMUA_AchrUn_randomG01280_001	MYB	1.60584
GSMUA_Achr8G04280_001	Nin-like	1.60544
GSMUA_Achr4G26990_001	MYB_related	1.60409
GSMUA_AchrUn_randomG00040_001	MYB	1.60238
GSMUA_Achr3G11150_001	bZIP	1.58637
GSMUA_Achr9G22950_001	WRKY	1.57112
GSMUA_Achr7G03840_001	bZIP	1.56923
GSMUA_Achr10G12590_001	G2-like	1.55378
GSMUA_Achr11G07620_001	TALE	1.54084
GSMUA_Achr1G03560_001	NAC	1.53698
GSMUA_AchrUn_randomG13230_001	Dof	1.53681
GSMUA_Achr5G16260_001	B3	1.53643
GSMUA_Achr8G05510_001	C3H	1.52198
GSMUA_Achr10G27420_001	HD-ZIP	1.51445
GSMUA_Achr11G02250_001	C2H2	1.50837
GSMUA_Achr6G02820_001	NF-YB	1.48885
GSMUA_Achr3G20020_001	bHLH	1.48833
GSMUA_Achr10G15780_001	E2F/DP	1.48824
GSMUA_Achr3G31550_001	CPP	1.48548
GSMUA_Achr10G00660_001	MYB	1.46504
GSMUA_Achr7G00280_001	MYB	1.44715
GSMUA_Achr9G29320_001	M-type_MADS	1.447
GSMUA_Achr4G02680_001	TALE	1.44699
GSMUA_Achr7G18390_001	MYB	1.44658
GSMUA_AchrUn_randomG16890_001	bHLH	1.44657
GSMUA_AchrUn_randomG17050_001	NAC	1.44627
GSMUA_Achr6G02530_001	MYB	1.44587
GSMUA_Achr1G16230_001	GRAS	1.44583
GSMUA_Achr4G27730_001	MYB_related	1.44582
GSMUA_Achr9G22190_001	MYB	1.4454
GSMUA_Achr10G14570_001	ERF	1.44537
GSMUA_Achr10G19700_001	G2-like	1.44534
GSMUA_Achr4G27350_001	MYB	1.44521
GSMUA_AchrUn_randomG18890_001	B3	1.44512
GSMUA_Achr4G14150_001	LBD	1.44495
GSMUA_Achr1G15330_001	C2H2	1.44494
GSMUA_Achr4G19300_001	G2-like	1.44449
GSMUA_Achr7G21980_001	ERF	1.44431
GSMUA_Achr4G02660_001	C3H	1.4442
GSMUA_Achr6G31080_001	YABBY	1.44411
GSMUA_Achr4G05560_001	C2H2	1.44391
GSMUA_Achr10G05070_001	NAC	1.44385
GSMUA_Achr11G13440_001	bHLH	1.44294
GSMUA_Achr10G19850_001	bHLH	1.44271
GSMUA_Achr7G21110_001	bHLH	1.44267
GSMUA_Achr11G15580_001	Dof	1.43362
GSMUA_Achr1G20040_001	ARF	1.42845
GSMUA_Achr5G11080_001	WOX	1.42421
GSMUA_Achr9G18520_001	bHLH	1.41832
GSMUA_Achr3G10120_001	bHLH	1.418
GSMUA_Achr4G24910_001	BBR-BPC	1.4149
GSMUA_Achr5G24570_001	bZIP	1.41001
GSMUA_Achr10G17790_001	HD-ZIP	1.40331
GSMUA_Achr11G03130_001	TCP	1.39964
GSMUA_Achr3G02410_001	GRAS	1.38428
GSMUA_Achr10G07370_001	NF-YC	1.36813
GSMUA_Achr6G13450_001	Trihelix	1.36384
GSMUA_Achr8G21670_001	bZIP	1.35953
GSMUA_Achr9G29480_001	ARF	1.35691
GSMUA_Achr1G26400_001	bZIP	1.354
GSMUA_Achr10G19130_001	MYB	1.35268
GSMUA_Achr9G06330_001	CPP	1.35052
GSMUA_Achr5G03320_001	TCP	1.34943
GSMUA_Achr3G05620_001	GATA	1.34538
GSMUA_Achr6G02730_001	AP2	1.34177
GSMUA_Achr10G20510_001	bHLH	1.33956
GSMUA_Achr3G25950_001	bHLH	1.33888
GSMUA_Achr4G32760_001	C2H2	1.32997
GSMUA_Achr4G17880_001	GATA	1.32382
GSMUA_Achr10G02440_001	GRAS	1.32304
GSMUA_Achr4G24760_001	GATA	1.32055
GSMUA_Achr11G24630_001	NF-YB	1.3129
GSMUA_Achr3G26840_001	FAR1	1.3015
GSMUA_Achr3G07330_001	NAC	1.29989
GSMUA_Achr5G17900_001	bHLH	1.27857
GSMUA_Achr6G07100_001	E2F/DP	1.27532
GSMUA_Achr6G24610_001	MYB_related	1.2718
GSMUA_Achr3G06800_001	MIKC_MADS	1.26228
GSMUA_Achr3G22360_001	NAC	1.25327
GSMUA_Achr8G01410_001	NAC	1.25151
GSMUA_Achr11G17620_001	WRKY	1.24921
GSMUA_Achr2G01740_001	M-type_MADS	1.23418
GSMUA_Achr11G07800_001	NAC	1.22544
GSMUA_Achr11G21920_001	C2H2	1.22503
GSMUA_Achr10G31360_001	CO-like	1.21481
GSMUA_Achr6G36080_001	FAR1	1.21101
GSMUA_Achr3G16470_001	E2F/DP	1.21044
GSMUA_Achr4G17950_001	E2F/DP	1.2099
GSMUA_Achr6G12100_001	B3	1.2096
GSMUA_Achr4G29170_001	NAC	1.19899
GSMUA_Achr3G32440_001	B3	1.198
GSMUA_Achr8G04970_001	GRF	1.19242
GSMUA_Achr2G01920_001	G2-like	1.18772
GSMUA_Achr4G30200_001	G2-like	1.18712
GSMUA_Achr7G12560_001	CO-like	1.18257
GSMUA_Achr6G25420_001	MYB	1.18158
GSMUA_Achr6G33470_001	MYB	1.18071
GSMUA_Achr6G13040_001	bZIP	1.17316
GSMUA_Achr11G26100_001	C2H2	1.16793
GSMUA_Achr6G27000_001	NAC	1.15546
GSMUA_Achr10G25890_001	BBR-BPC	1.15398
GSMUA_Achr2G11910_001	Trihelix	1.14724
GSMUA_Achr5G21200_001	CAMTA	1.14628
GSMUA_Achr6G32780_001	ERF	1.13314
GSMUA_Achr2G19430_001	TALE	1.11823
GSMUA_Achr10G18880_001	MYB	1.10953
GSMUA_Achr2G00580_001	Trihelix	1.10849
GSMUA_Achr4G32240_001	MYB	1.10813
GSMUA_Achr6G01310_001	G2-like	1.10789
GSMUA_Achr5G17400_001	bZIP	1.09245
GSMUA_Achr8G27730_001	BES1	1.08672
GSMUA_Achr6G02680_001	NAC	1.08464
GSMUA_Achr5G28380_001	NF-YB	1.07671
GSMUA_Achr10G05690_001	C3H	1.07263
GSMUA_Achr6G36180_001	bHLH	1.06619
GSMUA_Achr4G26400_001	GRAS	1.06471
GSMUA_Achr8G23240_001	ERF	1.06022
GSMUA_Achr9G10300_001	NF-YA	1.059
GSMUA_Achr4G05280_001	bHLH	1.05384
GSMUA_Achr4G04530_001	bZIP	1.04952
GSMUA_Achr4G27400_001	bZIP	1.04789
GSMUA_Achr8G05100_001	HD-ZIP	1.04287
GSMUA_Achr5G16510_001	G2-like	1.03109
GSMUA_Achr6G04270_001	bZIP	1.03102
GSMUA_Achr7G02330_001	GRF	1.03068
GSMUA_Achr10G19900_001	NAC	1.03051
GSMUA_Achr5G02590_001	NF-YA	1.03047
GSMUA_Achr10G06700_001	LBD	1.03012
GSMUA_Achr1G01550_001	C2H2	1.03009
GSMUA_Achr7G16370_001	CO-like	1.03006
GSMUA_Achr10G10800_001	MYB	1.02953
GSMUA_Achr2G18480_001	C2H2	1.02923
GSMUA_Achr7G12070_001	bHLH	1.02668
GSMUA_Achr4G28270_001	TALE	1.02594
GSMUA_Achr1G06360_001	MYB_related	1.02528
GSMUA_Achr9G05020_001	Dof	1.02263
GSMUA_Achr7G00120_001	B3	1.01148
GSMUA_Achr6G01850_001	MYB	1.01006
GSMUA_Achr9G03720_001	MYB	1.00913
GSMUA_Achr6G33410_001	Dof	1.00487
GSMUA_Achr6G00960_001	HSF	0.998537
GSMUA_Achr10G29280_001	MYB	0.993563
GSMUA_Achr7G20260_001	C2H2	0.990841
GSMUA_Achr3G18010_001	NAC	0.986285
GSMUA_Achr6G04400_001	MYB	0.985565
GSMUA_AchrUn_randomG08930_001	CAMTA	0.981909
GSMUA_Achr8G18070_001	B3	0.981834
GSMUA_Achr1G23640_001	bZIP	0.980307
GSMUA_Achr3G17900_001	S1Fa-like	0.977228
GSMUA_Achr1G19650_001	C3H	0.973813
GSMUA_Achr1G03120_001	C2H2	0.972038
GSMUA_Achr6G30650_001	ZF-HD	0.967895
GSMUA_Achr9G24840_001	HB-other	0.967365
GSMUA_Achr7G00580_001	WRKY	0.959411
GSMUA_Achr1G05050_001	bZIP	0.958241
GSMUA_Achr8G21030_001	AP2	0.957681
GSMUA_Achr3G12290_001	bZIP	0.950107
GSMUA_Achr7G24170_001	C2H2	0.949366
GSMUA_Achr4G08670_001	MYB_related	0.947356
GSMUA_Achr8G12010_001	TCP	0.937791
GSMUA_Achr10G19690_001	RAV	0.934743
GSMUA_Achr8G02960_001	HD-ZIP	0.926251
GSMUA_Achr5G10250_001	MIKC_MADS	0.925219
GSMUA_AchrUn_randomG12770_001	bHLH	0.921652
GSMUA_Achr6G20070_001	G2-like	0.919323
GSMUA_Achr3G14760_001	Nin-like	0.916394
GSMUA_Achr1G27980_001	WRKY	0.914872
GSMUA_AchrUn_randomG08600_001	MYB	0.914422
GSMUA_Achr9G24710_001	GRAS	0.911075
GSMUA_Achr3G08460_001	CAMTA	0.910478
GSMUA_Achr3G06190_001	HD-ZIP	0.908381
GSMUA_Achr6G03200_001	NAC	0.908343
GSMUA_Achr6G10440_001	ERF	0.902079
GSMUA_Achr8G30670_001	Nin-like	0.898436
GSMUA_Achr8G03800_001	B3	0.89642
GSMUA_Achr8G17450_001	NF-YB	0.890208
GSMUA_Achr4G25530_001	WOX	0.887209
GSMUA_Achr10G13120_001	S1Fa-like	0.886909
GSMUA_Achr3G15150_001	AP2	0.875746
GSMUA_Achr3G06370_001	bHLH	0.86205
GSMUA_Achr3G29230_001	TALE	0.861968
GSMUA_Achr6G36210_001	bHLH	0.861108
GSMUA_Achr3G18870_001	bHLH	0.860774
GSMUA_Achr5G09430_001	WRKY	0.860715
GSMUA_Achr4G06840_001	ERF	0.860553
GSMUA_Achr10G27340_001	WRKY	0.859877
GSMUA_Achr9G15640_001	MYB	0.859367
GSMUA_Achr8G21100_001	Trihelix	0.85816
GSMUA_AchrUn_randomG19410_001	YABBY	0.857153
GSMUA_Achr3G08970_001	C3H	0.855486
GSMUA_Achr4G23650_001	SBP	0.849833
GSMUA_Achr8G17410_001	C3H	0.84782
GSMUA_Achr2G12930_001	NF-YA	0.843274
GSMUA_Achr6G26980_001	HB-other	0.841954
GSMUA_Achr10G25670_001	HD-ZIP	0.836116
GSMUA_Achr4G32230_001	TALE	0.835475
GSMUA_Achr8G18260_001	RAV	0.834749
GSMUA_Achr2G14620_001	C2H2	0.833216
GSMUA_Achr9G07180_001	C3H	0.829752
GSMUA_Achr11G23970_001	C2H2	0.826494
GSMUA_Achr9G21090_001	NF-YC	0.820532
GSMUA_Achr6G22760_001	C2H2	0.820069
GSMUA_Achr5G23290_001	MYB	0.814474
GSMUA_Achr1G06480_001	MYB_related	0.811032
GSMUA_Achr5G14630_001	ARF	0.809735
GSMUA_Achr7G23410_001	bHLH	0.802557
GSMUA_Achr10G04600_001	ARF	0.794905
GSMUA_Achr11G20260_001	GRAS	0.792077
GSMUA_Achr7G06180_001	G2-like	0.784118
GSMUA_Achr9G19110_001	bHLH	0.780528
GSMUA_Achr7G09980_001	bZIP	0.779799
GSMUA_Achr1G19000_001	bHLH	0.774324
GSMUA_Achr11G13680_001	C2H2	0.770025
GSMUA_Achr9G27680_001	EIL	0.755684
GSMUA_Achr1G27710_001	bHLH	0.751641
GSMUA_Achr11G03360_001	Dof	0.749985
GSMUA_Achr5G01010_001	Dof	0.749408
GSMUA_Achr4G29140_001	GATA	0.737597
GSMUA_AchrUn_randomG02890_001	MYB	0.737074
GSMUA_AchrUn_randomG08380_001	SBP	0.735473
GSMUA_Achr3G18020_001	NAC	0.734623
GSMUA_Achr11G26450_001	NAC	0.730123
GSMUA_AchrUn_randomG13180_001	WRKY	0.723624
GSMUA_Achr3G05500_001	M-type_MADS	0.717042
GSMUA_Achr5G13440_001	SBP	0.71433
GSMUA_Achr5G13580_001	GATA	0.708682
GSMUA_Achr2G19890_001	MYB	0.708205
GSMUA_Achr6G16620_001	NF-YC	0.703269
GSMUA_Achr6G13340_001	ERF	0.699347
GSMUA_Achr11G14990_001	bZIP	0.698005
GSMUA_Achr4G28070_001	ERF	0.693553
GSMUA_Achr9G09010_001	bHLH	0.683188
GSMUA_Achr11G03960_001	bHLH	0.669425
GSMUA_Achr11G19510_001	bHLH	0.665019
GSMUA_Achr7G24410_001	LSD	0.663379
GSMUA_Achr4G20600_001	WRKY	0.646335
GSMUA_Achr11G15610_001	bZIP	0.638292
GSMUA_Achr10G01440_001	bZIP	0.628503
GSMUA_Achr11G11830_001	GATA	0.628111
GSMUA_Achr9G06610_001	HB-other	0.627744
GSMUA_Achr5G07600_001	NAC	0.622248
GSMUA_Achr4G00620_001	MYB_related	0.616769
GSMUA_Achr9G13870_001	GATA	0.616705
GSMUA_Achr3G21090_001	G2-like	0.603516
GSMUA_Achr4G23360_001	WRKY	0.599187
GSMUA_Achr2G07300_001	ERF	0.598209
GSMUA_Achr5G14030_001	B3	0.597934
GSMUA_Achr2G13930_001	MYB_related	0.597566
GSMUA_Achr11G12650_001	ERF	0.594778
GSMUA_Achr6G02580_001	MYB	0.583315
GSMUA_Achr3G15550_001	ERF	0.579778
GSMUA_Achr6G24730_001	C2H2	0.573264
GSMUA_Achr7G27480_001	GRF	0.570943
GSMUA_Achr9G00910_001	HSF	0.570483
GSMUA_Achr4G11610_001	bZIP	0.569282
GSMUA_Achr3G00330_001	NAC	0.56053
GSMUA_Achr3G20280_001	MIKC_MADS	0.559497
GSMUA_Achr5G09940_001	ERF	0.554583
GSMUA_Achr10G18600_001	MIKC_MADS	0.549316
GSMUA_Achr1G03650_001	GRAS	0.543027
GSMUA_Achr8G27210_001	HB-other	0.542987
GSMUA_Achr11G14790_001	bHLH	0.53908
GSMUA_AchrUn_randomG02200_001	ERF	0.535061
GSMUA_Achr9G10060_001	FAR1	0.533292
GSMUA_Achr11G03610_001	DBB	0.531935
GSMUA_Achr10G14030_001	MYB	0.530867
GSMUA_Achr11G08210_001	CO-like	0.527749
GSMUA_Achr2G06250_001	MIKC_MADS	0.524331
GSMUA_Achr8G21550_001	EIL	0.520601
GSMUA_Achr6G16880_001	GRAS	0.520444
GSMUA_Achr5G23700_001	bHLH	0.516095
GSMUA_Achr6G05030_001	MYB	0.515995
GSMUA_Achr5G07660_001	Dof	0.515629
GSMUA_Achr1G16830_001	bHLH	0.511919
GSMUA_Achr5G29390_001	bHLH	0.51081
GSMUA_Achr4G19530_001	bHLH	0.509176
GSMUA_Achr10G28700_001	TALE	0.505781
GSMUA_Achr11G01420_001	MYB_related	0.504914
GSMUA_Achr4G12180_001	TALE	0.504622
GSMUA_Achr7G26700_001	MIKC_MADS	0.503111
GSMUA_Achr1G17150_001	MYB	0.503055
GSMUA_Achr7G25320_001	TCP	0.496249
GSMUA_Achr10G05090_001	WOX	0.493942
GSMUA_Achr11G25120_001	EIL	0.489046
GSMUA_Achr10G29860_001	AP2	0.483672
GSMUA_Achr3G00060_001	NF-YC	0.479215
GSMUA_AchrUn_randomG09890_001	C2H2	0.477604
GSMUA_Achr5G14150_001	bZIP	0.467104
GSMUA_AchrUn_randomG21150_001	MYB	0.466598
GSMUA_Achr1G08860_001	NAC	0.462353
GSMUA_Achr3G02820_001	bZIP	0.453883
GSMUA_Achr10G29680_001	MYB	0.453308
GSMUA_Achr10G30290_001	ZF-HD	0.453255
GSMUA_Achr3G03630_001	AP2	0.448022
GSMUA_AchrUn_randomG03720_001	TALE	0.447231
GSMUA_Achr7G21630_001	EIL	0.447192
GSMUA_Achr4G25920_001	G2-like	0.447061
GSMUA_Achr6G05990_001	HD-ZIP	0.447061
GSMUA_Achr11G16860_001	NAC	0.446919
GSMUA_Achr3G24560_001	M-type_MADS	0.446868
GSMUA_Achr3G29970_001	GRAS	0.446832
GSMUA_Achr2G11880_001	HSF	0.446791
GSMUA_Achr5G16750_001	WRKY	0.446651
GSMUA_Achr6G05880_001	WRKY	0.446606
GSMUA_Achr8G27170_001	WOX	0.446461
GSMUA_Achr5G23130_001	C2H2	0.446443
GSMUA_Achr7G18710_001	CO-like	0.44641
GSMUA_Achr10G23700_001	CO-like	0.446304
GSMUA_Achr3G18990_001	NAC	0.446281
GSMUA_Achr9G01710_001	G2-like	0.445977
GSMUA_Achr4G00320_001	bZIP	0.445853
GSMUA_Achr3G22710_001	bZIP	0.445784
GSMUA_Achr7G27540_001	TALE	0.445774
GSMUA_Achr11G02230_001	C2H2	0.445678
GSMUA_Achr9G20400_001	NAC	0.445587
GSMUA_Achr5G15330_001	ERF	0.445489
GSMUA_Achr10G00810_001	WRKY	0.445355
GSMUA_Achr2G11450_001	MYB	0.445317
GSMUA_Achr3G28540_001	MYB	0.445305
GSMUA_Achr10G01110_001	ERF	0.445292
GSMUA_Achr7G10720_001	ERF	0.4452
GSMUA_Achr6G32030_001	ERF	0.445028
GSMUA_Achr3G30440_001	MIKC_MADS	0.445008
GSMUA_Achr11G09160_001	MYB	0.444839
GSMUA_Achr8G18980_001	NAC	0.444806
GSMUA_Achr10G17690_001	C2H2	0.444789
GSMUA_Achr4G13800_001	ERF	0.444789
GSMUA_AchrUn_randomG27010_001	MYB	0.444701
GSMUA_Achr2G08590_001	bHLH	0.444683
GSMUA_Achr8G29430_001	C2H2	0.444514
GSMUA_Achr5G12230_001	MYB	0.444475
GSMUA_Achr4G28260_001	M-type_MADS	0.444286
GSMUA_Achr5G05910_001	MYB	0.444286
GSMUA_Achr9G05860_001	ERF	0.444242
GSMUA_Achr2G03880_001	MYB	0.444174
GSMUA_Achr6G10870_001	ERF	0.44408
GSMUA_Achr5G28350_001	MYB	0.44408
GSMUA_Achr7G12610_001	MIKC_MADS	0.444032
GSMUA_Achr7G04050_001	WOX	0.444007
GSMUA_Achr1G09180_001	MYB	0.443906
GSMUA_Achr4G33280_001	C3H	0.443871
GSMUA_Achr4G23620_001	ERF	0.443745
GSMUA_Achr3G31390_001	bZIP	0.443717
GSMUA_Achr10G19180_001	bHLH	0.443441
GSMUA_Achr3G00320_001	ERF	0.442788
GSMUA_Achr5G23610_001	YABBY	0.442749
GSMUA_Achr7G00800_001	bHLH	0.44271
GSMUA_Achr5G13230_001	LBD	0.442708
GSMUA_Achr6G30610_001	bHLH	0.442627
GSMUA_Achr9G24360_001	BBR-BPC	0.441826
GSMUA_Achr8G01750_001	B3	0.437958
GSMUA_Achr2G04200_001	MYB	0.434671
GSMUA_Achr10G02060_001	WRKY	0.432726
GSMUA_Achr9G12860_001	CO-like	0.431565
GSMUA_Achr2G22930_001	MYB_related	0.431511
GSMUA_Achr4G30670_001	CO-like	0.431157
GSMUA_Achr6G22130_001	MYB_related	0.430739
GSMUA_Achr2G23000_001	MYB_related	0.429382
GSMUA_Achr9G30360_001	MYB_related	0.429276
GSMUA_Achr6G18220_001	E2F/DP	0.420241
GSMUA_Achr11G14570_001	bZIP	0.418924
GSMUA_Achr9G15370_001	HSF	0.418894
GSMUA_Achr4G13280_001	MYB	0.414252
GSMUA_Achr10G25460_001	bHLH	0.412054
GSMUA_Achr2G01820_001	SBP	0.41142
GSMUA_Achr3G26230_001	TALE	0.40552
GSMUA_Achr4G14270_001	WRKY	0.400684
GSMUA_Achr2G21670_001	BBR-BPC	0.399238
GSMUA_Achr6G10650_001	MYB	0.393437
GSMUA_Achr4G32000_001	LBD	0.391191
GSMUA_Achr4G10060_001	HSF	0.390125
GSMUA_Achr5G25090_001	SBP	0.387368
GSMUA_Achr8G09170_001	bHLH	0.386349
GSMUA_Achr4G01600_001	WRKY	0.385816
GSMUA_Achr3G07740_001	HD-ZIP	0.384534
GSMUA_Achr1G20000_001	ARF	0.380557
GSMUA_Achr11G15810_001	ERF	0.373247
GSMUA_Achr2G18070_001	G2-like	0.373087
GSMUA_Achr10G30400_001	C2H2	0.363568
GSMUA_Achr8G15000_001	GATA	0.363034
GSMUA_Achr11G04980_001	LBD	0.362778
GSMUA_Achr2G15130_001	BBR-BPC	0.360863
GSMUA_Achr7G21770_001	NAC	0.357171
GSMUA_Achr4G23690_001	MYB	0.353637
GSMUA_Achr10G26610_001	MYB	0.353015
GSMUA_Achr6G06490_001	MYB	0.352625
GSMUA_Achr9G28570_001	bZIP	0.350493
GSMUA_Achr10G00550_001	bHLH	0.349395
GSMUA_Achr10G15170_001	C2H2	0.345008
GSMUA_Achr11G00350_001	bHLH	0.338855
GSMUA_Achr10G16900_001	ERF	0.338802
GSMUA_Achr1G17160_001	WRKY	0.33569
GSMUA_Achr8G25640_001	C3H	0.330877
GSMUA_Achr6G05480_001	NAC	0.330847
GSMUA_Achr10G09490_001	Trihelix	0.327716
GSMUA_Achr6G15970_001	bZIP	0.322454
GSMUA_Achr6G01420_001	RAV	0.32065
GSMUA_Achr10G25700_001	MYB	0.317452
GSMUA_AchrUn_randomG12700_001	MYB	0.316401
GSMUA_Achr5G27930_001	B3	0.311585
GSMUA_Achr8G13370_001	Nin-like	0.306459
GSMUA_AchrUn_randomG19380_001	ERF	0.302907
GSMUA_Achr7G25330_001	ARF	0.302477
GSMUA_Achr6G01090_001	bZIP	0.301526
GSMUA_Achr7G15740_001	G2-like	0.301155
GSMUA_Achr3G13880_001	NAC	0.300907
GSMUA_Achr3G02280_001	MIKC_MADS	0.300835
GSMUA_Achr9G05310_001	bZIP	0.299102
GSMUA_Achr11G09000_001	NAC	0.297172
GSMUA_Achr4G11900_001	M-type_MADS	0.296508
GSMUA_Achr6G24250_001	C2H2	0.293464
GSMUA_Achr6G13140_001	B3	0.291278
GSMUA_Achr5G01990_001	M-type_MADS	0.290436
GSMUA_Achr2G20420_001	E2F/DP	0.284669
GSMUA_Achr6G04640_001	TALE	0.281872
GSMUA_Achr7G25990_001	HD-ZIP	0.280839
GSMUA_Achr3G06020_001	HSF	0.280839
GSMUA_Achr7G19320_001	ERF	0.278388
GSMUA_Achr7G15910_001	HD-ZIP	0.275978
GSMUA_AchrUn_randomG02160_001	MYB	0.275118
GSMUA_Achr9G20820_001	bHLH	0.273018
GSMUA_Achr11G14240_001	M-type_MADS	0.272204
GSMUA_Achr5G07020_001	TALE	0.266398
GSMUA_Achr3G19190_001	bZIP	0.265115
GSMUA_Achr5G19950_001	Trihelix	0.264776
GSMUA_Achr1G21940_001	GRF	0.264706
GSMUA_Achr1G17480_001	MYB	0.260347
GSMUA_Achr2G17960_001	MYB	0.258937
GSMUA_Achr6G15660_001	LBD	0.258112
GSMUA_Achr3G25660_001	YABBY	0.258112
GSMUA_Achr1G07770_001	DBB	0.257784
GSMUA_Achr8G04750_001	YABBY	0.25604
GSMUA_Achr1G25000_001	bHLH	0.250823
GSMUA_AchrUn_randomG21080_001	MYB	0.250136
GSMUA_Achr1G11980_001	bHLH	0.25002
GSMUA_Achr3G03840_001	C3H	0.249783
GSMUA_Achr8G26600_001	YABBY	0.248076
GSMUA_Achr7G02510_001	MYB_related	0.247358
GSMUA_Achr2G00400_001	B3	0.245325
GSMUA_Achr2G21800_001	ERF	0.238793
GSMUA_Achr4G17040_001	HSF	0.237661
GSMUA_Achr1G05400_001	RAV	0.23624
GSMUA_Achr8G24960_001	MYB_related	0.233779
GSMUA_Achr10G24170_001	ERF	0.231853
GSMUA_Achr4G31660_001	HD-ZIP	0.230144
GSMUA_Achr6G14840_001	MYB	0.22268
GSMUA_Achr5G22760_001	MYB	0.22148
GSMUA_Achr3G08170_001	ERF	0.219117
GSMUA_Achr4G30610_001	WOX	0.219117
GSMUA_Achr8G01180_001	GRAS	0.217726
GSMUA_Achr5G27500_001	G2-like	0.215158
GSMUA_Achr9G11190_001	MYB	0.213335
GSMUA_AchrUn_randomG03390_001	ZF-HD	0.210289
GSMUA_Achr4G00480_001	MYB	0.20577
GSMUA_Achr10G17450_001	ERF	0.205041
GSMUA_Achr4G32040_001	Trihelix	0.203799
GSMUA_Achr2G18970_001	NF-X1	0.20163
GSMUA_Achr1G26180_001	C3H	0.201586
GSMUA_Achr1G22380_001	MYB	0.201165
GSMUA_Achr5G01290_001	bHLH	0.199904
GSMUA_Achr7G07860_001	NF-YA	0.196218
GSMUA_AchrUn_randomG08690_001	ERF	0.19502
GSMUA_Achr3G23080_001	bHLH	0.191655
GSMUA_Achr3G07700_001	MYB	0.191511
GSMUA_Achr2G04010_001	NAC	0.191088
GSMUA_Achr4G12060_001	ERF	0.190368
GSMUA_Achr11G02160_001	C2H2	0.18924
GSMUA_Achr5G21840_001	MYB	0.18924
GSMUA_Achr1G07220_001	MYB_related	0.187052
GSMUA_Achr9G29090_001	MYB	0.185934
GSMUA_Achr11G02110_001	LBD	0.184858
GSMUA_Achr1G24070_001	MIKC_MADS	0.183793
GSMUA_Achr3G04310_001	NF-YB	0.183793
GSMUA_Achr8G04330_001	MIKC_MADS	0.182865
GSMUA_AchrUn_randomG07340_001	DBB	0.181854
GSMUA_Achr6G06220_001	B3	0.181093
GSMUA_Achr2G15590_001	HSF	0.175702
GSMUA_Achr10G22550_001	C2H2	0.174741
GSMUA_Achr2G05880_001	AP2	0.172598
GSMUA_Achr4G12210_001	B3	0.171919
GSMUA_Achr10G00170_001	bHLH	0.171919
GSMUA_Achr9G23320_001	G2-like	0.170087
GSMUA_Achr1G05080_001	MYB_related	0.169785
GSMUA_Achr6G22920_001	WRKY	0.169186
GSMUA_Achr4G24580_001	ERF	0.168887
GSMUA_Achr5G14600_001	MYB	0.167412
GSMUA_Achr2G18400_001	M-type_MADS	0.16482
GSMUA_Achr9G24450_001	NAC	0.164777
GSMUA_Achr6G05330_001	G2-like	0.161935
GSMUA_Achr3G32510_001	AP2	0.161525
GSMUA_Achr5G24560_001	MIKC_MADS	0.161487
GSMUA_Achr11G03050_001	bZIP	0.161118
GSMUA_Achr7G27500_001	AP2	0.159921
GSMUA_Achr8G25580_001	EIL	0.159921
GSMUA_Achr3G07950_001	MYB	0.159869
GSMUA_Achr2G14600_001	LBD	0.158285
GSMUA_Achr7G03640_001	ERF	0.156314
GSMUA_Achr10G22310_001	bHLH	0.153751
GSMUA_Achr4G11960_001	MYB	0.153713
GSMUA_Achr3G24520_001	SBP	0.152196
GSMUA_Achr9G29750_001	NAC	0.151526
GSMUA_Achr5G14700_001	FAR1	0.15022
GSMUA_Achr10G11390_001	GRAS	0.149434
GSMUA_Achr4G08610_001	Nin-like	0.1494
GSMUA_Achr1G11230_001	HB-other	0.143833
GSMUA_Achr6G22010_001	HB-other	0.142174
GSMUA_Achr3G11970_001	G2-like	0.140729
GSMUA_Achr1G24150_001	C2H2	0.140218
GSMUA_Achr9G27130_001	bZIP	0.139607
GSMUA_Achr7G26850_001	C2H2	0.138396
GSMUA_Achr4G04480_001	TALE	0.136941
GSMUA_Achr4G05240_001	C2H2	0.135203
GSMUA_Achr6G28700_001	Nin-like	0.134597
GSMUA_AchrUn_randomG03500_001	MYB_related	0.132486
GSMUA_Achr1G10390_001	HD-ZIP	0.130128
GSMUA_Achr9G03910_001	MYB_related	0.12978
GSMUA_Achr11G21440_001	bHLH	0.129425
GSMUA_Achr3G13920_001	MYB_related	0.129425
GSMUA_Achr5G19200_001	G2-like	0.128903
GSMUA_Achr10G01640_001	MYB	0.128903
GSMUA_Achr5G05450_001	bHLH	0.128385
GSMUA_Achr10G27050_001	bZIP	0.128302
GSMUA_Achr3G25020_001	bZIP	0.128138
GSMUA_Achr6G02310_001	ERF	0.126022
GSMUA_Achr10G21940_001	ERF	0.125362
GSMUA_Achr1G23840_001	GRF	0.123928
GSMUA_AchrUn_randomG14020_001	bZIP	0.123808
GSMUA_Achr5G25620_001	AP2	0.123687
GSMUA_Achr10G08070_001	MYB	0.123425
GSMUA_Achr3G00640_001	bHLH	0.12295
GSMUA_Achr5G13410_001	GATA	0.122791
GSMUA_Achr7G10160_001	ERF	0.120326
GSMUA_Achr2G10230_001	B3	0.120175
GSMUA_Achr2G22560_001	RAV	0.117523
GSMUA_Achr4G23070_001	bHLH	0.116241
GSMUA_Achr2G11940_001	SBP	0.114164
GSMUA_Achr7G08050_001	TALE	0.112029
GSMUA_Achr4G06170_001	ERF	0.111093
GSMUA_Achr4G24610_001	SBP	0.110226
GSMUA_Achr6G09370_001	bHLH	0.106196
GSMUA_Achr4G11210_001	C3H	0.103782
GSMUA_Achr1G09570_001	bHLH	0.103446
GSMUA_Achr8G24970_001	bHLH	0.103112
GSMUA_Achr3G21690_001	NAC	0.100518
GSMUA_AchrUn_randomG20690_001	bHLH	0.0990634
GSMUA_Achr9G00790_001	NF-YB	0.0988466
GSMUA_Achr5G16630_001	bZIP	0.0979239
GSMUA_Achr6G27290_001	MYB	0.0966105
GSMUA_Achr5G02170_001	NAC	0.0941967
GSMUA_Achr5G18080_001	MYB	0.0924706
GSMUA_Achr5G20600_001	bHLH	0.0922166
GSMUA_Achr7G23040_001	B3	0.0905617
GSMUA_AchrUn_randomG04590_001	AP2	0.0892844
GSMUA_Achr6G21350_001	GRAS	0.0880545
GSMUA_Achr11G23160_001	STAT	0.0849597
GSMUA_Achr7G08750_001	SBP	0.0843367
GSMUA_Achr8G02290_001	MYB	0.0834558
GSMUA_Achr2G09660_001	bHLH	0.0830426
GSMUA_Achr1G14400_001	bHLH	0.0818877
GSMUA_Achr8G18460_001	MYB	0.081781
GSMUA_Achr6G16560_001	NAC	0.0816411
GSMUA_Achr7G18820_001	WRKY	0.0777698
GSMUA_Achr3G10600_001	bHLH	0.0755634
GSMUA_Achr6G27550_001	C3H	0.0744043
GSMUA_Achr7G05010_001	SBP	0.0684928
GSMUA_Achr4G24960_001	GRAS	0.0637027
GSMUA_Achr8G02380_001	MYB	0.060282
GSMUA_Achr5G06530_001	MYB	0.053673
GSMUA_Achr7G04840_001	Trihelix	0.0533701
GSMUA_Achr4G27850_001	NF-YB	0.051343
GSMUA_Achr11G10700_001	WRKY	0.0491876
GSMUA_Achr5G21440_001	GRAS	0.0477786
GSMUA_Achr10G25900_001	HD-ZIP	0.0474947
GSMUA_Achr4G02750_001	ARF	0.0322862
GSMUA_AchrUn_randomG26830_001	G2-like	0.0321689
GSMUA_Achr1G26080_001	AP2	0.0309529
GSMUA_Achr8G01980_001	AP2	0.0309124
GSMUA_Achr1G27010_001	bHLH	0.0287623
GSMUA_Achr9G04830_001	WRKY	0.0271903
GSMUA_Achr4G30120_001	MIKC_MADS	0.0222063
GSMUA_Achr11G23110_001	GATA	0.0215586
GSMUA_Achr7G04620_001	MYB_related	0.0208937
GSMUA_Achr10G09690_001	GRAS	0.017574
GSMUA_Achr9G05660_001	HSF	0.0174548
GSMUA_Achr7G04710_001	LSD	0.0174181
GSMUA_Achr3G09440_001	EIL	0.012422
GSMUA_Achr10G06560_001	MYB_related	0.00821188
GSMUA_Achr1G12410_001	AP2	0
GSMUA_Achr3G21460_001	AP2	0
GSMUA_Achr5G04670_001	AP2	0
GSMUA_Achr6G28550_001	AP2	0
GSMUA_Achr7G00740_001	AP2	0
GSMUA_Achr8G09110_001	AP2	0
GSMUA_Achr9G07890_001	AP2	0
GSMUA_AchrUn_randomG23040_001	AP2	0
GSMUA_Achr11G06170_001	B3	0
GSMUA_Achr11G12530_001	B3	0
GSMUA_Achr3G19210_001	B3	0
GSMUA_Achr4G26430_001	B3	0
GSMUA_Achr4G30170_001	B3	0
GSMUA_Achr5G12850_001	B3	0
GSMUA_Achr5G20340_001	B3	0
GSMUA_Achr7G04630_001	B3	0
GSMUA_Achr9G18780_001	B3	0
GSMUA_AchrUn_randomG18520_001	B3	0
GSMUA_Achr7G13230_001	BES1	0
GSMUA_Achr10G01060_001	bHLH	0
GSMUA_Achr10G08100_001	bHLH	0
GSMUA_Achr10G18410_001	bHLH	0
GSMUA_Achr10G18840_001	bHLH	0
GSMUA_Achr10G20230_001	bHLH	0
GSMUA_Achr10G25590_001	bHLH	0
GSMUA_Achr10G25770_001	bHLH	0
GSMUA_Achr11G02740_001	bHLH	0
GSMUA_Achr11G16900_001	bHLH	0
GSMUA_Achr11G23340_001	bHLH	0
GSMUA_Achr1G21650_001	bHLH	0
GSMUA_Achr1G26300_001	bHLH	0
GSMUA_Achr2G06030_001	bHLH	0
GSMUA_Achr2G07400_001	bHLH	0
GSMUA_Achr2G07410_001	bHLH	0
GSMUA_Achr2G14390_001	bHLH	0
GSMUA_Achr2G14910_001	bHLH	0
GSMUA_Achr2G22310_001	bHLH	0
GSMUA_Achr2G22860_001	bHLH	0
GSMUA_Achr3G01250_001	bHLH	0
GSMUA_Achr3G01580_001	bHLH	0
GSMUA_Achr3G06780_001	bHLH	0
GSMUA_Achr3G19950_001	bHLH	0
GSMUA_Achr3G21440_001	bHLH	0
GSMUA_Achr4G00530_001	bHLH	0
GSMUA_Achr4G03170_001	bHLH	0
GSMUA_Achr4G18820_001	bHLH	0
GSMUA_Achr4G23240_001	bHLH	0
GSMUA_Achr4G24120_001	bHLH	0
GSMUA_Achr5G06780_001	bHLH	0
GSMUA_Achr5G09030_001	bHLH	0
GSMUA_Achr5G17560_001	bHLH	0
GSMUA_Achr5G20300_001	bHLH	0
GSMUA_Achr5G24960_001	bHLH	0
GSMUA_Achr6G02760_001	bHLH	0
GSMUA_Achr6G07760_001	bHLH	0
GSMUA_Achr6G09740_001	bHLH	0
GSMUA_Achr6G16890_001	bHLH	0
GSMUA_Achr6G18580_001	bHLH	0
GSMUA_Achr6G21220_001	bHLH	0
GSMUA_Achr6G27600_001	bHLH	0
GSMUA_Achr6G30660_001	bHLH	0
GSMUA_Achr6G35370_001	bHLH	0
GSMUA_Achr7G17970_001	bHLH	0
GSMUA_Achr8G12330_001	bHLH	0
GSMUA_Achr8G17980_001	bHLH	0
GSMUA_Achr8G18650_001	bHLH	0
GSMUA_Achr8G19870_001	bHLH	0
GSMUA_Achr8G23350_001	bHLH	0
GSMUA_Achr8G24170_001	bHLH	0
GSMUA_Achr9G00560_001	bHLH	0
GSMUA_Achr9G01040_001	bHLH	0
GSMUA_Achr9G08780_001	bHLH	0
GSMUA_Achr9G11300_001	bHLH	0
GSMUA_Achr9G15140_001	bHLH	0
GSMUA_Achr9G15380_001	bHLH	0
GSMUA_Achr9G27470_001	bHLH	0
GSMUA_Achr9G29130_001	bHLH	0
GSMUA_AchrUn_randomG07080_001	bHLH	0
GSMUA_AchrUn_randomG11120_001	bHLH	0
GSMUA_AchrUn_randomG11900_001	bHLH	0
GSMUA_AchrUn_randomG14860_001	bHLH	0
GSMUA_AchrUn_randomG23560_001	bHLH	0
GSMUA_Achr10G00420_001	bZIP	0
GSMUA_Achr2G07520_001	bZIP	0
GSMUA_Achr3G03550_001	bZIP	0
GSMUA_Achr4G05090_001	bZIP	0
GSMUA_Achr4G29580_001	bZIP	0
GSMUA_Achr5G05350_001	bZIP	0
GSMUA_Achr5G11470_001	bZIP	0
GSMUA_Achr5G17460_001	bZIP	0
GSMUA_Achr6G26930_001	bZIP	0
GSMUA_Achr6G36230_001	bZIP	0
GSMUA_Achr7G25310_001	bZIP	0
GSMUA_Achr8G21560_001	bZIP	0
GSMUA_Achr9G02570_001	bZIP	0
GSMUA_Achr9G06540_001	bZIP	0
GSMUA_Achr9G14690_001	bZIP	0
GSMUA_Achr9G21040_001	bZIP	0
GSMUA_Achr9G24080_001	bZIP	0
GSMUA_Achr10G02390_001	C2H2	0
GSMUA_Achr10G13540_001	C2H2	0
GSMUA_Achr10G17870_001	C2H2	0
GSMUA_Achr10G29940_001	C2H2	0
GSMUA_Achr11G00820_001	C2H2	0
GSMUA_Achr11G02150_001	C2H2	0
GSMUA_Achr1G06720_001	C2H2	0
GSMUA_Achr2G04070_001	C2H2	0
GSMUA_Achr2G11660_001	C2H2	0
GSMUA_Achr3G20220_001	C2H2	0
GSMUA_Achr4G12160_001	C2H2	0
GSMUA_Achr4G27250_001	C2H2	0
GSMUA_Achr5G09960_001	C2H2	0
GSMUA_Achr5G13370_001	C2H2	0
GSMUA_Achr5G15450_001	C2H2	0
GSMUA_Achr6G01410_001	C2H2	0
GSMUA_Achr6G02490_001	C2H2	0
GSMUA_Achr6G21380_001	C2H2	0
GSMUA_Achr7G14780_001	C2H2	0
GSMUA_Achr8G18340_001	C2H2	0
GSMUA_Achr8G18430_001	C2H2	0
GSMUA_Achr9G06650_001	C2H2	0
GSMUA_Achr9G22340_001	C2H2	0
GSMUA_Achr9G22830_001	C2H2	0
GSMUA_AchrUn_randomG02240_001	C2H2	0
GSMUA_AchrUn_randomG09610_001	C2H2	0
GSMUA_AchrUn_randomG11460_001	C2H2	0
GSMUA_AchrUn_randomG17550_001	C3H	0
GSMUA_Achr10G20450_001	Dof	0
GSMUA_Achr2G13350_001	Dof	0
GSMUA_Achr3G29620_001	Dof	0
GSMUA_Achr4G08020_001	Dof	0
GSMUA_Achr4G15140_001	Dof	0
GSMUA_Achr6G19530_001	Dof	0
GSMUA_Achr6G25190_001	Dof	0
GSMUA_Achr7G09590_001	Dof	0
GSMUA_Achr7G15150_001	Dof	0
GSMUA_Achr7G27030_001	Dof	0
GSMUA_Achr8G02150_001	Dof	0
GSMUA_Achr8G32880_001	Dof	0
GSMUA_Achr10G30460_001	EIL	0
GSMUA_Achr6G23310_001	EIL	0
GSMUA_Achr8G17130_001	EIL	0
GSMUA_AchrUn_randomG19800_001	EIL	0
GSMUA_Achr10G17370_001	ERF	0
GSMUA_Achr10G30100_001	ERF	0
GSMUA_Achr11G09660_001	ERF	0
GSMUA_Achr11G20990_001	ERF	0
GSMUA_Achr1G04350_001	ERF	0
GSMUA_Achr1G05090_001	ERF	0
GSMUA_Achr1G15350_001	ERF	0
GSMUA_Achr1G27990_001	ERF	0
GSMUA_Achr2G09430_001	ERF	0
GSMUA_Achr2G10490_001	ERF	0
GSMUA_Achr2G11990_001	ERF	0
GSMUA_Achr2G20280_001	ERF	0
GSMUA_Achr2G20760_001	ERF	0
GSMUA_Achr3G02360_001	ERF	0
GSMUA_Achr3G10100_001	ERF	0
GSMUA_Achr3G18160_001	ERF	0
GSMUA_Achr3G19420_001	ERF	0
GSMUA_Achr4G05510_001	ERF	0
GSMUA_Achr4G26980_001	ERF	0
GSMUA_Achr4G29090_001	ERF	0
GSMUA_Achr5G05160_001	ERF	0
GSMUA_Achr5G06570_001	ERF	0
GSMUA_Achr5G07400_001	ERF	0
GSMUA_Achr5G09470_001	ERF	0
GSMUA_Achr5G10470_001	ERF	0
GSMUA_Achr5G22840_001	ERF	0
GSMUA_Achr6G05210_001	ERF	0
GSMUA_Achr6G26280_001	ERF	0
GSMUA_Achr6G35320_001	ERF	0
GSMUA_Achr7G06970_001	ERF	0
GSMUA_Achr7G17910_001	ERF	0
GSMUA_Achr8G15640_001	ERF	0
GSMUA_Achr8G16070_001	ERF	0
GSMUA_Achr8G16250_001	ERF	0
GSMUA_Achr8G22500_001	ERF	0
GSMUA_Achr8G30180_001	ERF	0
GSMUA_Achr8G30520_001	ERF	0
GSMUA_Achr9G01870_001	ERF	0
GSMUA_Achr9G08790_001	ERF	0
GSMUA_Achr9G18060_001	ERF	0
GSMUA_Achr9G28840_001	ERF	0
GSMUA_AchrUn_randomG10760_001	ERF	0
GSMUA_AchrUn_randomG24010_001	ERF	0
GSMUA_AchrUn_randomG27230_001	ERF	0
GSMUA_Achr11G17900_001	G2-like	0
GSMUA_Achr1G23220_001	G2-like	0
GSMUA_Achr1G23970_001	G2-like	0
GSMUA_Achr2G06700_001	G2-like	0
GSMUA_Achr2G15250_001	G2-like	0
GSMUA_Achr4G03680_001	G2-like	0
GSMUA_Achr7G00680_001	G2-like	0
GSMUA_Achr7G09370_001	G2-like	0
GSMUA_Achr7G13880_001	G2-like	0
GSMUA_Achr7G22410_001	G2-like	0
GSMUA_AchrUn_randomG02870_001	G2-like	0
GSMUA_Achr10G27510_001	GATA	0
GSMUA_Achr11G17770_001	GATA	0
GSMUA_Achr3G31070_001	GATA	0
GSMUA_Achr3G31720_001	GATA	0
GSMUA_Achr4G02630_001	GATA	0
GSMUA_Achr4G10460_001	GATA	0
GSMUA_Achr6G27250_001	GATA	0
GSMUA_Achr7G09030_001	GATA	0
GSMUA_Achr7G25000_001	GATA	0
GSMUA_Achr7G25620_001	GATA	0
GSMUA_Achr10G16410_001	GRAS	0
GSMUA_Achr1G09360_001	GRAS	0
GSMUA_Achr1G19470_001	GRAS	0
GSMUA_Achr1G26740_001	GRAS	0
GSMUA_Achr6G20830_001	GRAS	0
GSMUA_Achr6G24300_001	GRAS	0
GSMUA_Achr7G16880_001	GRAS	0
GSMUA_Achr8G09400_001	GRAS	0
GSMUA_AchrUn_randomG25630_001	GRAS	0
GSMUA_Achr8G12060_001	GRF	0
GSMUA_AchrUn_randomG15490_001	GRF	0
GSMUA_Achr2G06410_001	HB-other	0
GSMUA_Achr5G03140_001	HB-other	0
GSMUA_Achr8G05110_001	HB-other	0
GSMUA_AchrUn_randomG14660_001	HD-ZIP	0
GSMUA_Achr4G13440_001	HD-ZIP	0
GSMUA_Achr2G04490_001	HD-ZIP	0
GSMUA_Achr6G30180_001	HD-ZIP	0
GSMUA_Achr7G00210_001	HD-ZIP	0
GSMUA_Achr10G25230_001	HSF	0
GSMUA_Achr11G10320_001	HSF	0
GSMUA_Achr3G07020_001	HSF	0
GSMUA_Achr5G07840_001	HSF	0
GSMUA_Achr7G13040_001	HSF	0
GSMUA_Achr10G20760_001	LBD	0
GSMUA_Achr1G01350_001	LBD	0
GSMUA_Achr1G02520_001	LBD	0
GSMUA_Achr1G06580_001	LBD	0
GSMUA_Achr2G13400_001	LBD	0
GSMUA_Achr2G17160_001	LBD	0
GSMUA_Achr2G22720_001	LBD	0
GSMUA_Achr3G10050_001	LBD	0
GSMUA_Achr3G21730_001	LBD	0
GSMUA_Achr3G27340_001	LBD	0
GSMUA_Achr4G16790_001	LBD	0
GSMUA_Achr5G02190_001	LBD	0
GSMUA_Achr5G07460_001	LBD	0
GSMUA_Achr5G15570_001	LBD	0
GSMUA_Achr5G25770_001	LBD	0
GSMUA_Achr5G29470_001	LBD	0
GSMUA_Achr6G07770_001	LBD	0
GSMUA_Achr6G29730_001	LBD	0
GSMUA_Achr8G02800_001	LBD	0
GSMUA_Achr9G04330_001	LBD	0
GSMUA_Achr9G18030_001	LBD	0
GSMUA_Achr9G25450_001	LBD	0
GSMUA_AchrUn_randomG10470_001	LBD	0
GSMUA_AchrUn_randomG14060_001	LBD	0
GSMUA_Achr2G18410_001	M-type_MADS	0
GSMUA_Achr5G01940_001	M-type_MADS	0
GSMUA_Achr5G20280_001	M-type_MADS	0
GSMUA_Achr5G26530_001	M-type_MADS	0
GSMUA_Achr8G07230_001	M-type_MADS	0
GSMUA_AchrUn_randomG17230_001	M-type_MADS	0
GSMUA_Achr10G06580_001	MIKC_MADS	0
GSMUA_Achr10G19290_001	MIKC_MADS	0
GSMUA_Achr2G02660_001	MIKC_MADS	0
GSMUA_Achr3G04450_001	MIKC_MADS	0
GSMUA_Achr7G02960_001	MIKC_MADS	0
GSMUA_Achr9G13010_001	MIKC_MADS	0
GSMUA_Achr10G01620_001	MYB	0
GSMUA_Achr11G00410_001	MYB	0
GSMUA_Achr11G02410_001	MYB	0
GSMUA_Achr11G07660_001	MYB	0
GSMUA_Achr11G07850_001	MYB	0
GSMUA_Achr11G13200_001	MYB	0
GSMUA_Achr11G22820_001	MYB	0
GSMUA_Achr11G23430_001	MYB	0
GSMUA_Achr1G01660_001	MYB	0
GSMUA_Achr1G02420_001	MYB	0
GSMUA_Achr1G03140_001	MYB	0
GSMUA_Achr1G23990_001	MYB	0
GSMUA_Achr1G27270_001	MYB	0
GSMUA_Achr2G14770_001	MYB	0
GSMUA_Achr2G22640_001	MYB	0
GSMUA_Achr3G06470_001	MYB	0
GSMUA_Achr3G09050_001	MYB	0
GSMUA_Achr3G09450_001	MYB	0
GSMUA_Achr3G10060_001	MYB	0
GSMUA_Achr3G22200_001	MYB	0
GSMUA_Achr4G01050_001	MYB	0
GSMUA_Achr4G05410_001	MYB	0
GSMUA_Achr4G06410_001	MYB	0
GSMUA_Achr4G19030_001	MYB	0
GSMUA_Achr4G21700_001	MYB	0
GSMUA_Achr4G25340_001	MYB	0
GSMUA_Achr4G28850_001	MYB	0
GSMUA_Achr5G01930_001	MYB	0
GSMUA_Achr5G07380_001	MYB	0
GSMUA_Achr5G23240_001	MYB	0
GSMUA_Achr5G26000_001	MYB	0
GSMUA_Achr6G02690_001	MYB	0
GSMUA_Achr6G04130_001	MYB	0
GSMUA_Achr6G06800_001	MYB	0
GSMUA_Achr6G09620_001	MYB	0
GSMUA_Achr6G15900_001	MYB	0
GSMUA_Achr6G31520_001	MYB	0
GSMUA_Achr6G35800_001	MYB	0
GSMUA_Achr6G36930_001	MYB	0
GSMUA_Achr7G19530_001	MYB	0
GSMUA_Achr8G02260_001	MYB	0
GSMUA_Achr8G10470_001	MYB	0
GSMUA_Achr8G12710_001	MYB	0
GSMUA_Achr8G34340_001	MYB	0
GSMUA_Achr9G08480_001	MYB	0
GSMUA_Achr9G14850_001	MYB	0
GSMUA_Achr9G15750_001	MYB	0
GSMUA_Achr9G16040_001	MYB	0
GSMUA_Achr9G17050_001	MYB	0
GSMUA_Achr9G25110_001	MYB	0
GSMUA_Achr9G27380_001	MYB	0
GSMUA_AchrUn_randomG07900_001	MYB	0
GSMUA_AchrUn_randomG10790_001	MYB	0
GSMUA_AchrUn_randomG11880_001	MYB	0
GSMUA_AchrUn_randomG22350_001	MYB	0
GSMUA_Achr3G25090_001	MYB_related	0
GSMUA_Achr4G14920_001	MYB_related	0
GSMUA_Achr8G02020_001	MYB_related	0
GSMUA_Achr9G25100_001	MYB_related	0
GSMUA_Achr9G27420_001	MYB_related	0
GSMUA_AchrUn_randomG04880_001	MYB_related	0
GSMUA_Achr10G04320_001	NAC	0
GSMUA_Achr10G10690_001	NAC	0
GSMUA_Achr10G10790_001	NAC	0
GSMUA_Achr10G14400_001	NAC	0
GSMUA_Achr10G21750_001	NAC	0
GSMUA_Achr10G22350_001	NAC	0
GSMUA_Achr10G26180_001	NAC	0
GSMUA_Achr11G01400_001	NAC	0
GSMUA_Achr11G03780_001	NAC	0
GSMUA_Achr11G08970_001	NAC	0
GSMUA_Achr1G10860_001	NAC	0
GSMUA_Achr1G18110_001	NAC	0
GSMUA_Achr2G05640_001	NAC	0
GSMUA_Achr2G20020_001	NAC	0
GSMUA_Achr3G00560_001	NAC	0
GSMUA_Achr3G03500_001	NAC	0
GSMUA_Achr3G12230_001	NAC	0
GSMUA_Achr3G14720_001	NAC	0
GSMUA_Achr3G23360_001	NAC	0
GSMUA_Achr4G21900_001	NAC	0
GSMUA_Achr4G23030_001	NAC	0
GSMUA_Achr4G30940_001	NAC	0
GSMUA_Achr6G18860_001	NAC	0
GSMUA_Achr6G19400_001	NAC	0
GSMUA_Achr7G00860_001	NAC	0
GSMUA_Achr7G04030_001	NAC	0
GSMUA_Achr7G23650_001	NAC	0
GSMUA_Achr8G12100_001	NAC	0
GSMUA_Achr8G18420_001	NAC	0
GSMUA_Achr9G00570_001	NAC	0
GSMUA_Achr9G20090_001	NAC	0
GSMUA_Achr9G23940_001	NAC	0
GSMUA_AchrUn_randomG21980_001	NAC	0
GSMUA_AchrUn_randomG25380_001	NAC	0
GSMUA_Achr8G21910_001	NF-YB	0
GSMUA_Achr11G00500_001	NF-YC	0
GSMUA_Achr4G00270_001	NF-YC	0
GSMUA_Achr3G07860_001	Nin-like	0
GSMUA_AchrUn_randomG11290_001	Nin-like	0
GSMUA_Achr6G09880_001	RAV	0
GSMUA_Achr9G21470_001	RAV	0
GSMUA_Achr8G14650_001	RAV	0
GSMUA_Achr6G00120_001	SAP	0
GSMUA_Achr10G06210_001	SBP	0
GSMUA_Achr7G02710_001	SBP	0
GSMUA_Achr5G04420_001	TALE	0
GSMUA_Achr10G01020_001	TCP	0
GSMUA_Achr10G14340_001	TCP	0
GSMUA_Achr6G27420_001	TCP	0
GSMUA_Achr7G13980_001	TCP	0
GSMUA_Achr7G17990_001	TCP	0
GSMUA_Achr7G20990_001	TCP	0
GSMUA_Achr8G02040_001	WOX	0
GSMUA_Achr9G04090_001	WOX	0
GSMUA_Achr2G16080_001	WOX	0
GSMUA_Achr5G29220_001	WOX	0
GSMUA_Achr9G06660_001	WOX	0
GSMUA_Achr7G07430_001	WOX	0
GSMUA_Achr5G27730_001	WOX	0
GSMUA_Achr9G05010_001	WOX	0
GSMUA_Achr8G01590_001	WOX	0
GSMUA_Achr10G30080_001	WRKY	0
GSMUA_Achr2G05100_001	WRKY	0
GSMUA_Achr3G03090_001	WRKY	0
GSMUA_Achr3G15690_001	WRKY	0
GSMUA_Achr3G20290_001	WRKY	0
GSMUA_Achr4G01930_001	WRKY	0
GSMUA_Achr4G15640_001	WRKY	0
GSMUA_Achr4G17890_001	WRKY	0
GSMUA_Achr5G03670_001	WRKY	0
GSMUA_Achr5G06260_001	WRKY	0
GSMUA_Achr5G20810_001	WRKY	0
GSMUA_Achr6G07620_001	WRKY	0
GSMUA_Achr6G25120_001	WRKY	0
GSMUA_Achr6G31840_001	WRKY	0
GSMUA_Achr6G32460_001	WRKY	0
GSMUA_Achr7G06860_001	WRKY	0
GSMUA_Achr7G08850_001	WRKY	0
GSMUA_Achr7G14300_001	WRKY	0
GSMUA_Achr7G16090_001	WRKY	0
GSMUA_Achr7G24780_001	WRKY	0
GSMUA_Achr8G02180_001	WRKY	0
GSMUA_Achr9G05460_001	WRKY	0
GSMUA_Achr9G13840_001	WRKY	0
GSMUA_AchrUn_randomG18710_001	WRKY	0
GSMUA_Achr11G03800_001	YABBY	0
GSMUA_Achr11G17520_001	YABBY	0
GSMUA_Achr1G24490_001	YABBY	0
GSMUA_Achr2G12850_001	YABBY	0
GSMUA_Achr3G15060_001	YABBY	0
GSMUA_Achr3G25290_001	YABBY	0
GSMUA_Achr4G01430_001	YABBY	0
GSMUA_Achr5G08930_001	YABBY	0
GSMUA_Achr7G07130_001	YABBY	0
GSMUA_Achr8G04340_001	YABBY	0
GSMUA_Achr8G11580_001	YABBY	0
GSMUA_Achr5G05500_001	ZF-HD	0
GSMUA_Achr6G02170_001	ZF-HD	0
GSMUA_Achr3G08370_001	MYB	-0.00243054
GSMUA_Achr3G19490_001	MYB	-0.00247605
GSMUA_AchrUn_randomG17570_001	WRKY	-0.0134045
GSMUA_Achr10G13520_001	MYB	-0.0153756
GSMUA_Achr4G02380_001	NAC	-0.0193847
GSMUA_Achr10G02420_001	G2-like	-0.0207591
GSMUA_Achr1G21300_001	GRAS	-0.0265969
GSMUA_Achr6G11230_001	NAC	-0.028263
GSMUA_Achr11G23500_001	MYB	-0.0339704
GSMUA_Achr5G03360_001	NAC	-0.0395795
GSMUA_Achr4G30340_001	GATA	-0.0409126
GSMUA_Achr6G07150_001	Trihelix	-0.0433023
GSMUA_Achr10G14250_001	G2-like	-0.0441785
GSMUA_AchrUn_randomG28780_001	MYB	-0.0462427
GSMUA_Achr4G03460_001	GRAS	-0.0475571
GSMUA_Achr1G26900_001	TALE	-0.0527317
GSMUA_Achr2G09710_001	WRKY	-0.0551745
GSMUA_Achr6G33700_001	MYB	-0.0584807
GSMUA_AchrUn_randomG09790_001	ERF	-0.0584933
GSMUA_Achr9G13660_001	AP2	-0.0593701
GSMUA_AchrUn_randomG09280_001	Trihelix	-0.0607562
GSMUA_Achr4G32280_001	AP2	-0.0613931
GSMUA_Achr1G08980_001	GATA	-0.0622636
GSMUA_Achr6G20870_001	NAC	-0.063159
GSMUA_Achr8G21470_001	NAC	-0.0641863
GSMUA_Achr2G13710_001	SAP	-0.064611
GSMUA_Achr10G27180_001	G2-like	-0.0684044
GSMUA_Achr9G01380_001	SBP	-0.0684504
GSMUA_Achr4G03160_001	bHLH	-0.068461
GSMUA_Achr10G08420_001	NAC	-0.0685171
GSMUA_Achr9G18090_001	ERF	-0.0702434
GSMUA_Achr6G36840_001	NAC	-0.0715158
GSMUA_Achr6G02330_001	WRKY	-0.0715158
GSMUA_Achr6G30870_001	AP2	-0.073691
GSMUA_Achr6G34870_001	WRKY	-0.0767002
GSMUA_Achr7G06640_001	NAC	-0.0784641
GSMUA_Achr10G07970_001	GATA	-0.0788606
GSMUA_Achr1G24940_001	AP2	-0.0792607
GSMUA_Achr1G03600_001	B3	-0.081184
GSMUA_Achr1G05240_001	WRKY	-0.0823256
GSMUA_Achr2G02970_001	MYB	-0.0826159
GSMUA_Achr9G28330_001	MYB	-0.0834996
GSMUA_Achr9G17630_001	C3H	-0.0840067
GSMUA_Achr3G09460_001	WOX	-0.0840994
GSMUA_Achr6G28890_001	NAC	-0.0844024
GSMUA_Achr4G17960_001	SRS	-0.0844024
GSMUA_Achr8G11590_001	NAC	-0.0847078
GSMUA_Achr2G12310_001	SRS	-0.0850152
GSMUA_Achr2G17130_001	bHLH	-0.085325
GSMUA_Achr5G08580_001	WRKY	-0.0885513
GSMUA_AchrUn_randomG03000_001	MYB_related	-0.0894459
GSMUA_Achr10G22020_001	WRKY	-0.090607
GSMUA_Achr4G15020_001	VOZ	-0.0922215
GSMUA_Achr5G07720_001	MYB	-0.0923943
GSMUA_AchrUn_randomG15560_001	MYB	-0.0923943
GSMUA_Achr4G03670_001	RAV	-0.0927603
GSMUA_Achr1G07450_001	bHLH	-0.0931292
GSMUA_Achr4G03120_001	TALE	-0.0942538
GSMUA_Achr11G02040_001	C2H2	-0.0954667
GSMUA_Achr6G13630_001	WRKY	-0.0955049
GSMUA_Achr7G20530_001	C3H	-0.0961145
GSMUA_Achr8G25110_001	WRKY	-0.0984819
GSMUA_Achr8G31350_001	MYB	-0.0986202
GSMUA_Achr4G21600_001	HD-ZIP	-0.0994579
GSMUA_Achr1G20530_001	NAC	-0.0994579
GSMUA_Achr9G03320_001	MYB	-0.0998821
GSMUA_Achr2G23020_001	Dof	-0.10031
GSMUA_Achr5G10220_001	B3	-0.101616
GSMUA_AchrUn_randomG20260_001	bHLH	-0.102059
GSMUA_Achr4G30820_001	GATA	-0.102059
GSMUA_Achr4G21820_001	C3H	-0.104948
GSMUA_Achr4G28640_001	ERF	-0.105271
GSMUA_Achr3G29380_001	RAV	-0.105746
GSMUA_Achr3G18970_001	MYB	-0.106226
GSMUA_Achr8G20710_001	C2H2	-0.107198
GSMUA_Achr5G07040_001	C2H2	-0.108189
GSMUA_Achr3G00810_001	SBP	-0.10971
GSMUA_Achr8G07750_001	NF-YB	-0.109825
GSMUA_Achr4G13170_001	NF-YC	-0.112619
GSMUA_Achr8G11070_001	bHLH	-0.113228
GSMUA_Achr9G15180_001	MIKC_MADS	-0.11431
GSMUA_Achr10G21470_001	ERF	-0.115672
GSMUA_Achr7G09510_001	NAC	-0.115818
GSMUA_Achr4G24830_001	bHLH	-0.116683
GSMUA_Achr5G17850_001	bZIP	-0.116826
GSMUA_Achr11G24690_001	MYB	-0.117412
GSMUA_Achr9G08090_001	ZF-HD	-0.117412
GSMUA_Achr4G06820_001	LBD	-0.117872
GSMUA_Achr6G14430_001	TCP	-0.118004
GSMUA_Achr1G27000_001	GRF	-0.119972
GSMUA_AchrUn_randomG12190_001	bZIP	-0.120775
GSMUA_Achr5G16460_001	WRKY	-0.121054
GSMUA_Achr11G01510_001	G2-like	-0.121684
GSMUA_Achr9G00580_001	LBD	-0.121684
GSMUA_Achr10G26570_001	WOX	-0.122319
GSMUA_Achr2G16470_001	C2H2	-0.122962
GSMUA_Achr9G26140_001	NAC	-0.12331
GSMUA_Achr9G03020_001	WRKY	-0.124106
GSMUA_Achr5G24660_001	MYB_related	-0.124455
GSMUA_AchrUn_randomG04160_001	C2H2	-0.1256
GSMUA_Achr10G27680_001	ERF	-0.126963
GSMUA_Achr6G28870_001	ZF-HD	-0.126963
GSMUA_Achr4G19750_001	GRAS	-0.127647
GSMUA_Achr10G24090_001	bHLH	-0.127833
GSMUA_Achr6G24230_001	ZF-HD	-0.129062
GSMUA_Achr11G17950_001	WRKY	-0.130687
GSMUA_Achr8G24880_001	GATA	-0.132721
GSMUA_AchrUn_randomG10320_001	AP2	-0.134055
GSMUA_AchrUn_randomG27100_001	ERF	-0.134243
GSMUA_Achr10G12150_001	ERF	-0.136329
GSMUA_Achr4G04510_001	G2-like	-0.137198
GSMUA_Achr10G17770_001	C2H2	-0.13749
GSMUA_Achr7G05850_001	GRAS	-0.137782
GSMUA_Achr6G06030_001	SBP	-0.138247
GSMUA_Achr11G23870_001	AP2	-0.138585
GSMUA_Achr3G17770_001	MYB_related	-0.138935
GSMUA_Achr10G11790_001	TCP	-0.139077
GSMUA_AchrUn_randomG21900_001	SBP	-0.139188
GSMUA_Achr9G21760_001	C3H	-0.139547
GSMUA_Achr8G01730_001	WRKY	-0.139658
GSMUA_Achr10G27810_001	HSF	-0.139683
GSMUA_Achr10G28630_001	G2-like	-0.139857
GSMUA_Achr6G17990_001	C2H2	-0.140448
GSMUA_Achr7G21190_001	bHLH	-0.142059
GSMUA_Achr9G24720_001	C2H2	-0.143068
GSMUA_Achr11G21590_001	GRF	-0.143281
GSMUA_Achr9G11590_001	MYB_related	-0.144136
GSMUA_Achr8G09700_001	LBD	-0.144164
GSMUA_Achr6G30550_001	bZIP	-0.146822
GSMUA_Achr8G13630_001	B3	-0.146923
GSMUA_Achr1G07330_001	bHLH	-0.147399
GSMUA_Achr4G22750_001	YABBY	-0.147804
GSMUA_Achr1G21280_001	bHLH	-0.148743
GSMUA_Achr9G28540_001	ERF	-0.148743
GSMUA_Achr6G02550_001	MYB	-0.150423
GSMUA_Achr6G25380_001	NAC	-0.151623
GSMUA_AchrUn_randomG07870_001	G2-like	-0.151887
GSMUA_Achr5G29110_001	Dof	-0.15288
GSMUA_AchrUn_randomG01300_001	NAC	-0.154489
GSMUA_Achr5G26850_001	ERF	-0.15671
GSMUA_Achr1G08440_001	SBP	-0.156829
GSMUA_Achr11G10010_001	WRKY	-0.158048
GSMUA_Achr9G15540_001	MIKC_MADS	-0.158936
GSMUA_Achr7G19680_001	NAC	-0.159659
GSMUA_Achr1G23560_001	WRKY	-0.163224
GSMUA_Achr4G04990_001	DBB	-0.164001
GSMUA_Achr6G03470_001	C2H2	-0.164139
GSMUA_Achr10G09410_001	TALE	-0.164507
GSMUA_Achr6G15910_001	WOX	-0.165298
GSMUA_Achr5G21090_001	MYB	-0.166757
GSMUA_Achr7G23010_001	TCP	-0.167724
GSMUA_Achr5G17010_001	MYB	-0.168471
GSMUA_Achr2G01830_001	MYB	-0.17135
GSMUA_Achr11G08640_001	C3H	-0.172842
GSMUA_Achr11G13210_001	bHLH	-0.172916
GSMUA_Achr10G12830_001	MYB	-0.173254
GSMUA_Achr4G14070_001	HD-ZIP	-0.173468
GSMUA_Achr3G21060_001	MYB	-0.173898
GSMUA_Achr5G03520_001	MYB	-0.173898
GSMUA_Achr1G00430_001	E2F/DP	-0.173991
GSMUA_Achr1G04360_001	HD-ZIP	-0.174546
GSMUA_Achr7G11040_001	G2-like	-0.175531
GSMUA_Achr9G01370_001	MIKC_MADS	-0.178098
GSMUA_Achr1G20010_001	ARF	-0.179022
GSMUA_Achr4G07200_001	C2H2	-0.179401
GSMUA_Achr5G20170_001	GRF	-0.180937
GSMUA_Achr4G32850_001	TCP	-0.182324
GSMUA_Achr8G11160_001	GRAS	-0.183024
GSMUA_Achr8G22220_001	GeBP	-0.183904
GSMUA_Achr7G18900_001	HSF	-0.184429
GSMUA_Achr7G14200_001	ERF	-0.184892
GSMUA_Achr11G17870_001	MYB	-0.184892
GSMUA_Achr6G30050_001	NAC	-0.186365
GSMUA_Achr1G03310_001	C2H2	-0.186711
GSMUA_Achr8G19880_001	MYB_related	-0.187709
GSMUA_Achr8G01690_001	ERF	-0.190928
GSMUA_Achr8G17080_001	C3H	-0.191731
GSMUA_Achr3G22840_001	C2H2	-0.192134
GSMUA_Achr11G04460_001	GATA	-0.193295
GSMUA_Achr6G22210_001	VOZ	-0.193565
GSMUA_Achr4G09130_001	MYB_related	-0.194666
GSMUA_Achr8G23510_001	bZIP	-0.196097
GSMUA_Achr4G05520_001	ERF	-0.196097
GSMUA_Achr4G10560_001	bZIP	-0.197372
GSMUA_Achr6G36470_001	TCP	-0.198351
GSMUA_Achr2G15700_001	Dof	-0.200111
GSMUA_Achr9G14360_001	ERF	-0.205464
GSMUA_Achr10G10300_001	bZIP	-0.206299
GSMUA_Achr3G25080_001	WRKY	-0.206482
GSMUA_Achr6G17720_001	NAC	-0.207004
GSMUA_Achr8G01790_001	WRKY	-0.208845
GSMUA_Achr1G19120_001	bHLH	-0.210896
GSMUA_Achr3G21790_001	ERF	-0.212091
GSMUA_Achr4G01450_001	SBP	-0.212146
GSMUA_Achr3G01850_001	Dof	-0.213227
GSMUA_Achr6G07790_001	GRAS	-0.213357
GSMUA_Achr2G05140_001	C2H2	-0.213596
GSMUA_Achr7G18230_001	WOX	-0.215566
GSMUA_Achr7G06370_001	G2-like	-0.21682
GSMUA_Achr4G19880_001	MYB	-0.217572
GSMUA_AchrUn_randomG08590_001	C3H	-0.218276
GSMUA_Achr9G22260_001	SBP	-0.221526
GSMUA_Achr8G27790_001	WRKY	-0.224896
GSMUA_Achr8G30950_001	GRAS	-0.225228
GSMUA_Achr5G11330_001	LBD	-0.225983
GSMUA_Achr4G18010_001	C3H	-0.226457
GSMUA_Achr8G19850_001	ERF	-0.228007
GSMUA_Achr9G11310_001	ERF	-0.22867
GSMUA_Achr2G06770_001	bZIP	-0.231457
GSMUA_Achr7G16060_001	ERF	-0.23158
GSMUA_Achr4G24970_001	B3	-0.232733
GSMUA_Achr7G13700_001	MYB	-0.232767
GSMUA_Achr9G12180_001	MYB	-0.233462
GSMUA_AchrUn_randomG21800_001	WRKY	-0.234158
GSMUA_Achr4G06500_001	C3H	-0.23488
GSMUA_Achr4G01560_001	C2H2	-0.237265
GSMUA_Achr1G03630_001	MIKC_MADS	-0.238674
GSMUA_Achr4G31310_001	YABBY	-0.238674
GSMUA_Achr3G11160_001	EIL	-0.239107
GSMUA_Achr8G03510_001	MYB	-0.239699
GSMUA_Achr2G03680_001	Trihelix	-0.240247
GSMUA_Achr9G04290_001	Dof	-0.240521
GSMUA_Achr8G25530_001	MYB_related	-0.242406
GSMUA_Achr11G26500_001	LBD	-0.243651
GSMUA_Achr3G00200_001	C3H	-0.245396
GSMUA_Achr9G03270_001	Dof	-0.24884
GSMUA_Achr9G19380_001	MYB	-0.249953
GSMUA_Achr1G27150_001	YABBY	-0.250171
GSMUA_Achr3G23180_001	C3H	-0.250907
GSMUA_Achr4G25190_001	LBD	-0.25991
GSMUA_AchrUn_randomG05930_001	MYB_related	-0.262396
GSMUA_Achr6G34090_001	GRAS	-0.263408
GSMUA_Achr6G05280_001	bZIP	-0.265322
GSMUA_Achr1G12270_001	HD-ZIP	-0.265377
GSMUA_Achr11G21630_001	ERF	-0.268885
GSMUA_Achr11G18170_001	NF-YC	-0.269856
GSMUA_Achr5G19980_001	Dof	-0.271524
GSMUA_Achr11G04090_001	MYB	-0.271894
GSMUA_Achr3G07000_001	bZIP	-0.274263
GSMUA_Achr1G26140_001	MYB	-0.27442
GSMUA_Achr4G29230_001	MYB	-0.27522
GSMUA_Achr10G20180_001	NF-YC	-0.277448
GSMUA_Achr8G30770_001	G2-like	-0.278099
GSMUA_Achr8G12900_001	C2H2	-0.278502
GSMUA_Achr5G28660_001	Dof	-0.279902
GSMUA_Achr8G11340_001	MYB	-0.282302
GSMUA_Achr7G09730_001	HD-ZIP	-0.283051
GSMUA_Achr7G08370_001	HB-other	-0.283925
GSMUA_Achr1G18230_001	ERF	-0.285017
GSMUA_Achr5G18510_001	C3H	-0.286729
GSMUA_Achr6G02720_001	TCP	-0.287956
GSMUA_Achr9G14570_001	HD-ZIP	-0.288518
GSMUA_Achr7G15500_001	LBD	-0.288835
GSMUA_Achr8G32070_001	ARR-B	-0.290084
GSMUA_Achr11G09640_001	bHLH	-0.290152
GSMUA_Achr10G29600_001	E2F/DP	-0.290374
GSMUA_Achr10G12120_001	Trihelix	-0.2911
GSMUA_Achr8G20150_001	MYB_related	-0.291154
GSMUA_Achr9G00350_001	C2H2	-0.291428
GSMUA_Achr3G18860_001	LBD	-0.291864
GSMUA_Achr3G25280_001	MIKC_MADS	-0.292282
GSMUA_Achr4G15370_001	C3H	-0.292471
GSMUA_Achr8G11430_001	bHLH	-0.292855
GSMUA_Achr4G27220_001	TCP	-0.293334
GSMUA_Achr10G07180_001	C2H2	-0.294934
GSMUA_Achr2G23130_001	LBD	-0.295087
GSMUA_Achr9G08300_001	Whirly	-0.295986
GSMUA_Achr8G19990_001	TCP	-0.299794
GSMUA_Achr2G20220_001	Trihelix	-0.299976
GSMUA_Achr11G21700_001	HD-ZIP	-0.303107
GSMUA_Achr4G16460_001	GRAS	-0.305743
GSMUA_Achr10G30040_001	MIKC_MADS	-0.306476
GSMUA_Achr9G20930_001	DBB	-0.307878
GSMUA_Achr7G00880_001	LBD	-0.307878
GSMUA_Achr3G21000_001	MYB	-0.308235
GSMUA_Achr5G14410_001	SRS	-0.309431
GSMUA_Achr3G05070_001	AP2	-0.310636
GSMUA_Achr10G12020_001	bHLH	-0.311994
GSMUA_Achr4G32400_001	G2-like	-0.312362
GSMUA_Achr7G11600_001	HD-ZIP	-0.314136
GSMUA_Achr6G30830_001	MYB	-0.315711
GSMUA_Achr7G18610_001	C2H2	-0.318623
GSMUA_Achr7G02790_001	C3H	-0.319074
GSMUA_Achr9G13610_001	MYB	-0.321143
GSMUA_Achr4G12860_001	AP2	-0.327939
GSMUA_Achr10G19840_001	MYB	-0.328299
GSMUA_Achr6G32970_001	MYB	-0.328637
GSMUA_Achr3G12730_001	MYB	-0.331965
GSMUA_Achr8G10020_001	NF-YB	-0.331965
GSMUA_Achr2G13170_001	LBD	-0.334344
GSMUA_Achr11G24420_001	Dof	-0.336067
GSMUA_Achr9G24180_001	MYB	-0.336758
GSMUA_Achr4G07860_001	MYB_related	-0.337316
GSMUA_Achr6G00240_001	ERF	-0.339206
GSMUA_Achr9G01640_001	HSF	-0.339838
GSMUA_Achr7G12440_001	NF-X1	-0.340805
GSMUA_Achr10G28540_001	G2-like	-0.342406
GSMUA_Achr9G12390_001	MYB_related	-0.342942
GSMUA_Achr8G15820_001	ERF	-0.34421
GSMUA_AchrUn_randomG02760_001	NAC	-0.344888
GSMUA_AchrUn_randomG04420_001	Trihelix	-0.346378
GSMUA_Achr11G16630_001	bHLH	-0.35141
GSMUA_Achr4G16590_001	Dof	-0.352318
GSMUA_Achr5G10530_001	bHLH	-0.352318
GSMUA_Achr8G30850_001	ARR-B	-0.352559
GSMUA_Achr7G20510_001	SBP	-0.354461
GSMUA_Achr4G06480_001	HD-ZIP	-0.35468
GSMUA_Achr11G05710_001	NF-YB	-0.35468
GSMUA_Achr2G05590_001	MYB_related	-0.357548
GSMUA_Achr6G24320_001	C2H2	-0.358827
GSMUA_Achr1G01650_001	MYB_related	-0.361119
GSMUA_Achr5G25030_001	TCP	-0.362326
GSMUA_Achr6G34890_001	C2H2	-0.362583
GSMUA_Achr10G14840_001	MYB	-0.364816
GSMUA_Achr4G13650_001	G2-like	-0.366047
GSMUA_Achr9G29330_001	SBP	-0.370722
GSMUA_Achr2G22480_001	TCP	-0.373794
GSMUA_Achr7G18560_001	MYB	-0.373941
GSMUA_Achr7G21010_001	MYB	-0.373941
GSMUA_Achr3G11990_001	NF-YC	-0.374627
GSMUA_Achr10G28190_001	WRKY	-0.375705
GSMUA_Achr11G00430_001	MYB	-0.377736
GSMUA_Achr8G14190_001	MYB	-0.377736
GSMUA_Achr9G09790_001	MYB	-0.383168
GSMUA_Achr8G14540_001	MYB	-0.387956
GSMUA_Achr7G05730_001	SRS	-0.388768
GSMUA_Achr1G17940_001	C2H2	-0.390813
GSMUA_Achr9G18770_001	GRAS	-0.392217
GSMUA_Achr8G24490_001	bHLH	-0.392735
GSMUA_Achr6G06240_001	GeBP	-0.392745
GSMUA_Achr6G03810_001	WRKY	-0.392865
GSMUA_Achr7G08150_001	MYB	-0.39453
GSMUA_Achr8G10800_001	MYB	-0.39453
GSMUA_Achr9G01330_001	CAMTA	-0.398674
GSMUA_Achr11G24480_001	C2H2	-0.400373
GSMUA_Achr2G07420_001	HD-ZIP	-0.402895
GSMUA_Achr3G03540_001	TCP	-0.403201
GSMUA_Achr7G06400_001	C3H	-0.405485
GSMUA_Achr6G18720_001	NAC	-0.407789
GSMUA_Achr8G07740_001	bZIP	-0.408678
GSMUA_Achr3G17290_001	bHLH	-0.415533
GSMUA_Achr3G07310_001	MIKC_MADS	-0.41567
GSMUA_Achr8G15080_001	WRKY	-0.416672
GSMUA_Achr1G01570_001	GATA	-0.419738
GSMUA_Achr1G27060_001	HD-ZIP	-0.420085
GSMUA_Achr8G12580_001	G2-like	-0.421007
GSMUA_Achr8G20020_001	bHLH	-0.42418
GSMUA_Achr2G20200_001	Trihelix	-0.424849
GSMUA_Achr9G09770_001	bHLH	-0.429018
GSMUA_Achr8G11850_001	Dof	-0.431932
GSMUA_Achr7G03800_001	GATA	-0.433944
GSMUA_Achr5G18040_001	MYB_related	-0.436266
GSMUA_Achr5G13530_001	HD-ZIP	-0.436955
GSMUA_Achr6G18130_001	bZIP	-0.437693
GSMUA_Achr8G12090_001	bZIP	-0.437834
GSMUA_Achr6G13420_001	Trihelix	-0.438393
GSMUA_Achr6G36550_001	NAC	-0.438604
GSMUA_Achr2G05790_001	Nin-like	-0.438838
GSMUA_Achr7G20100_001	bHLH	-0.440408
GSMUA_Achr3G12200_001	MYB	-0.441586
GSMUA_Achr7G06330_001	bHLH	-0.442665
GSMUA_Achr7G22770_001	bHLH	-0.444098
GSMUA_Achr1G28110_001	bHLH	-0.446619
GSMUA_Achr1G27460_001	Trihelix	-0.4475
GSMUA_Achr6G32000_001	bZIP	-0.449088
GSMUA_Achr8G12280_001	MIKC_MADS	-0.450507
GSMUA_Achr1G22640_001	HD-ZIP	-0.451643
GSMUA_Achr10G26730_001	MYB	-0.452036
GSMUA_Achr2G08990_001	MYB_related	-0.454235
GSMUA_Achr8G01370_001	bHLH	-0.454432
GSMUA_Achr5G08730_001	C2H2	-0.454893
GSMUA_Achr2G18090_001	MYB	-0.458553
GSMUA_Achr3G00510_001	WRKY	-0.463079
GSMUA_Achr2G21050_001	TCP	-0.468687
GSMUA_Achr3G00700_001	GATA	-0.46933
GSMUA_Achr5G06660_001	TCP	-0.470119
GSMUA_Achr6G01270_001	GRF	-0.471901
GSMUA_Achr10G14070_001	ERF	-0.472736
GSMUA_Achr8G25650_001	C2H2	-0.473951
GSMUA_Achr7G12790_001	bHLH	-0.475078
GSMUA_Achr2G23100_001	bHLH	-0.475154
GSMUA_Achr11G26170_001	bZIP	-0.475215
GSMUA_Achr6G04440_001	ERF	-0.476336
GSMUA_Achr5G22810_001	C2H2	-0.477483
GSMUA_Achr10G26120_001	VOZ	-0.477742
GSMUA_Achr3G30130_001	LBD	-0.478032
GSMUA_Achr11G17690_001	GATA	-0.480682
GSMUA_Achr11G03040_001	NAC	-0.484916
GSMUA_Achr8G11770_001	Trihelix	-0.486313
GSMUA_Achr5G09110_001	MYB_related	-0.487326
GSMUA_Achr7G23170_001	NAC	-0.492557
GSMUA_Achr7G24790_001	HSF	-0.49281
GSMUA_Achr8G09270_001	CAMTA	-0.495549
GSMUA_Achr1G11500_001	Trihelix	-0.497243
GSMUA_Achr1G24120_001	Trihelix	-0.505246
GSMUA_Achr4G33630_001	bHLH	-0.510713
GSMUA_Achr5G13550_001	MYB_related	-0.511614
GSMUA_Achr11G00640_001	ARF	-0.516314
GSMUA_Achr8G32130_001	bHLH	-0.517203
GSMUA_Achr6G11680_001	ERF	-0.518944
GSMUA_Achr6G35500_001	NF-YB	-0.519992
GSMUA_Achr8G10000_001	C3H	-0.522377
GSMUA_Achr4G26940_001	SBP	-0.522685
GSMUA_Achr4G23590_001	GRAS	-0.525753
GSMUA_Achr7G23710_001	LBD	-0.529378
GSMUA_AchrUn_randomG23710_001	LBD	-0.530911
GSMUA_AchrUn_randomG13500_001	AP2	-0.531659
GSMUA_Achr11G18680_001	bHLH	-0.533356
GSMUA_Achr8G26480_001	HD-ZIP	-0.535467
GSMUA_Achr1G01670_001	HD-ZIP	-0.538233
GSMUA_Achr8G01400_001	MYB	-0.542312
GSMUA_Achr2G04590_001	BES1	-0.542803
GSMUA_Achr5G03330_001	BBR-BPC	-0.547262
GSMUA_Achr9G20700_001	GATA	-0.55228
GSMUA_Achr9G25670_001	CPP	-0.552496
GSMUA_Achr11G21270_001	bHLH	-0.552972
GSMUA_AchrUn_randomG02900_001	bHLH	-0.55322
GSMUA_Achr10G14710_001	WRKY	-0.553528
GSMUA_Achr3G28340_001	AP2	-0.553577
GSMUA_Achr9G02380_001	GRAS	-0.553615
GSMUA_Achr3G09940_001	WRKY	-0.55376
GSMUA_AchrUn_randomG20320_001	C2H2	-0.553943
GSMUA_Achr7G17560_001	MYB_related	-0.553945
GSMUA_Achr1G02820_001	NAC	-0.554034
GSMUA_Achr11G13410_001	G2-like	-0.554058
GSMUA_Achr3G09410_001	AP2	-0.554153
GSMUA_Achr10G01150_001	WRKY	-0.554721
GSMUA_Achr3G27880_001	WRKY	-0.555161
GSMUA_Achr10G01600_001	bZIP	-0.555287
GSMUA_Achr6G17630_001	MYB	-0.555371
GSMUA_Achr11G16130_001	MYB	-0.55539
GSMUA_Achr1G03450_001	MYB	-0.55578
GSMUA_Achr6G29500_001	Dof	-0.555872
GSMUA_Achr10G19970_001	MYB	-0.556437
GSMUA_Achr1G25120_001	MYB	-0.556443
GSMUA_Achr6G17420_001	ZF-HD	-0.556775
GSMUA_Achr3G12320_001	TCP	-0.556949
GSMUA_Achr6G33070_001	LBD	-0.557173
GSMUA_Achr11G21780_001	DBB	-0.557633
GSMUA_Achr10G25270_001	ERF	-0.558018
GSMUA_Achr10G06260_001	GATA	-0.558836
GSMUA_Achr4G30470_001	Dof	-0.558947
GSMUA_AchrUn_randomG13420_001	SRS	-0.562359
GSMUA_Achr3G15640_001	HSF	-0.569496
GSMUA_Achr5G23360_001	bHLH	-0.570341
GSMUA_Achr1G28040_001	C3H	-0.572155
GSMUA_Achr5G22460_001	CO-like	-0.572774
GSMUA_Achr9G18360_001	HD-ZIP	-0.579514
GSMUA_Achr5G10690_001	MYB	-0.580379
GSMUA_Achr9G16610_001	ARR-B	-0.583302
GSMUA_Achr8G28330_001	HSF	-0.5858
GSMUA_Achr10G09730_001	TCP	-0.588642
GSMUA_Achr7G15080_001	GRAS	-0.592817
GSMUA_Achr3G08880_001	CO-like	-0.593275
GSMUA_Achr3G31860_001	HSF	-0.596312
GSMUA_Achr5G29290_001	AP2	-0.596533
GSMUA_Achr1G17680_001	C2H2	-0.596639
GSMUA_Achr1G20550_001	Dof	-0.598265
GSMUA_Achr8G22120_001	bHLH	-0.599751
GSMUA_Achr9G27630_001	MYB_related	-0.602371
GSMUA_Achr7G19060_001	ZF-HD	-0.602869
GSMUA_Achr3G10670_001	Dof	-0.603668
GSMUA_Achr11G24730_001	C3H	-0.609674
GSMUA_Achr10G06060_001	WRKY	-0.609716
GSMUA_Achr3G13190_001	ERF	-0.613768
GSMUA_Achr4G02200_001	ERF	-0.61438
GSMUA_Achr4G11430_001	ERF	-0.622884
GSMUA_Achr2G06420_001	TALE	-0.624448
GSMUA_Achr9G30700_001	G2-like	-0.626988
GSMUA_Achr8G23890_001	HB-PHD	-0.630844
GSMUA_Achr8G21880_001	HRT-like	-0.639343
GSMUA_AchrUn_randomG17260_001	NAC	-0.642949
GSMUA_Achr10G15240_001	Nin-like	-0.643759
GSMUA_Achr11G17140_001	GATA	-0.645934
GSMUA_Achr6G18640_001	NAC	-0.650473
GSMUA_Achr5G17480_001	NF-YB	-0.662097
GSMUA_Achr9G28370_001	MYB	-0.671033
GSMUA_Achr9G23340_001	MYB	-0.675105
GSMUA_Achr1G21250_001	RAV	-0.675977
GSMUA_Achr10G16940_001	NAC	-0.678917
GSMUA_Achr5G02530_001	TCP	-0.683238
GSMUA_Achr1G07880_001	HSF	-0.685015
GSMUA_Achr6G26760_001	CPP	-0.685096
GSMUA_Achr2G01080_001	MYB_related	-0.687178
GSMUA_Achr4G18450_001	HB-other	-0.689806
GSMUA_Achr5G18100_001	bHLH	-0.690489
GSMUA_Achr3G13370_001	TALE	-0.691086
GSMUA_Achr3G30880_001	WRKY	-0.692358
GSMUA_Achr4G04500_001	HSF	-0.693151
GSMUA_Achr4G19990_001	MYB	-0.695993
GSMUA_Achr4G18240_001	ARF	-0.696243
GSMUA_Achr10G04590_001	MYB	-0.698809
GSMUA_Achr7G21550_001	MYB	-0.698963
GSMUA_Achr10G30710_001	bHLH	-0.69929
GSMUA_Achr6G06130_001	CO-like	-0.702499
GSMUA_Achr3G19160_001	Trihelix	-0.706661
GSMUA_Achr8G33900_001	MYB	-0.708976
GSMUA_Achr9G08900_001	bZIP	-0.70951
GSMUA_Achr5G26790_001	NF-YC	-0.712853
GSMUA_Achr6G12970_001	MYB_related	-0.718486
GSMUA_Achr7G13750_001	bHLH	-0.720095
GSMUA_Achr9G22640_001	C3H	-0.720928
GSMUA_Achr2G21460_001	bHLH	-0.723842
GSMUA_Achr9G25560_001	bHLH	-0.7275
GSMUA_Achr7G05570_001	MYB	-0.728374
GSMUA_Achr4G21070_001	bHLH	-0.731742
GSMUA_Achr6G26330_001	GATA	-0.73473
GSMUA_Achr4G19330_001	bHLH	-0.740534
GSMUA_Achr3G14500_001	bHLH	-0.744274
GSMUA_Achr8G22690_001	MYB	-0.744274
GSMUA_Achr3G16490_001	MYB	-0.752751
GSMUA_Achr3G13990_001	C2H2	-0.757044
GSMUA_Achr11G03290_001	HD-ZIP	-0.758649
GSMUA_Achr3G28210_001	C3H	-0.759641
GSMUA_Achr4G17570_001	bHLH	-0.761001
GSMUA_Achr9G23580_001	NAC	-0.764863
GSMUA_Achr8G23980_001	bHLH	-0.764967
GSMUA_Achr2G09150_001	CPP	-0.770432
GSMUA_Achr3G05880_001	Trihelix	-0.77619
GSMUA_Achr2G03490_001	bZIP	-0.777305
GSMUA_Achr11G15910_001	MYB	-0.77841
GSMUA_Achr4G10150_001	bZIP	-0.778566
GSMUA_Achr5G26430_001	bHLH	-0.779676
GSMUA_AchrUn_randomG17360_001	NAC	-0.781342
GSMUA_Achr4G14930_001	MYB_related	-0.781344
GSMUA_Achr9G04510_001	Trihelix	-0.781799
GSMUA_Achr2G05130_001	ARR-B	-0.782111
GSMUA_Achr1G05940_001	GRAS	-0.782407
GSMUA_Achr9G22650_001	C3H	-0.789211
GSMUA_Achr5G02280_001	bHLH	-0.789928
GSMUA_Achr6G14820_001	MYB_related	-0.791444
GSMUA_Achr3G27600_001	HSF	-0.799414
GSMUA_Achr9G15710_001	HD-ZIP	-0.800961
GSMUA_Achr8G33180_001	bHLH	-0.802853
GSMUA_Achr6G27030_001	C2H2	-0.804491
GSMUA_Achr3G01650_001	ERF	-0.807969
GSMUA_Achr1G06400_001	TALE	-0.809006
GSMUA_Achr3G11170_001	SBP	-0.811708
GSMUA_Achr4G03880_001	SBP	-0.814272
GSMUA_Achr11G09110_001	MYB	-0.817314
GSMUA_Achr8G28910_001	Nin-like	-0.818375
GSMUA_AchrUn_randomG04320_001	GRF	-0.8185
GSMUA_Achr3G00380_001	G2-like	-0.81892
GSMUA_Achr4G14460_001	MIKC_MADS	-0.819116
GSMUA_AchrUn_randomG16400_001	MYB	-0.832485
GSMUA_Achr5G00310_001	G2-like	-0.842389
GSMUA_Achr5G26640_001	NAC	-0.844185
GSMUA_Achr6G12770_001	C3H	-0.847014
GSMUA_Achr11G16200_001	ERF	-0.855117
GSMUA_Achr10G06880_001	MYB	-0.859185
GSMUA_Achr6G07130_001	TALE	-0.871413
GSMUA_Achr3G17620_001	bHLH	-0.874983
GSMUA_Achr9G20200_001	bZIP	-0.875039
GSMUA_Achr1G08590_001	C2H2	-0.875423
GSMUA_AchrUn_randomG00680_001	bZIP	-0.875759
GSMUA_Achr4G27420_001	WRKY	-0.876003
GSMUA_Achr6G15930_001	EIL	-0.87608
GSMUA_AchrUn_randomG15160_001	G2-like	-0.876409
GSMUA_Achr11G20070_001	GRAS	-0.876452
GSMUA_Achr3G20390_001	ZF-HD	-0.876545
GSMUA_Achr4G31770_001	bHLH	-0.876967
GSMUA_Achr11G20960_001	HD-ZIP	-0.87762
GSMUA_Achr5G27280_001	SBP	-0.878526
GSMUA_Achr4G11050_001	GRAS	-0.878847
GSMUA_Achr5G23620_001	NAC	-0.87917
GSMUA_Achr9G14960_001	HD-ZIP	-0.881
GSMUA_Achr11G15560_001	M-type_MADS	-0.881009
GSMUA_Achr8G05880_001	G2-like	-0.883222
GSMUA_Achr10G00340_001	bZIP	-0.884205
GSMUA_Achr10G15430_001	Trihelix	-0.888718
GSMUA_Achr4G24880_001	C3H	-0.893578
GSMUA_Achr9G08980_001	B3	-0.899804
GSMUA_Achr9G23760_001	MYB	-0.901271
GSMUA_Achr9G10530_001	LBD	-0.905688
GSMUA_Achr10G21100_001	Whirly	-0.908042
GSMUA_Achr10G08670_001	bZIP	-0.910988
GSMUA_Achr11G04930_001	MYB	-0.912905
GSMUA_Achr2G20130_001	WRKY	-0.913349
GSMUA_Achr7G18080_001	MYB	-0.913522
GSMUA_Achr4G09450_001	MYB	-0.91733
GSMUA_Achr5G11220_001	bZIP	-0.917941
GSMUA_Achr3G22470_001	bZIP	-0.919254
GSMUA_AchrUn_randomG02860_001	bZIP	-0.924267
GSMUA_Achr6G31370_001	bHLH	-0.930741
GSMUA_Achr3G15740_001	HSF	-0.933656
GSMUA_Achr6G29060_001	Whirly	-0.941888
GSMUA_AchrUn_randomG00950_001	CAMTA	-0.943978
GSMUA_Achr9G29430_001	Trihelix	-0.953857
GSMUA_Achr5G22250_001	SBP	-0.960709
GSMUA_Achr6G17870_001	GRAS	-0.968582
GSMUA_Achr2G23010_001	ZF-HD	-0.96995
GSMUA_Achr2G15020_001	FAR1	-0.970104
GSMUA_Achr4G30860_001	Dof	-0.976761
GSMUA_Achr5G00590_001	ARF	-0.980082
GSMUA_Achr2G18310_001	GATA	-0.986681
GSMUA_Achr3G08500_001	M-type_MADS	-0.992401
GSMUA_Achr5G28780_001	MYB	-1.0013
GSMUA_Achr11G07460_001	C2H2	-1.00133
GSMUA_Achr6G10290_001	bHLH	-1.00612
GSMUA_Achr3G29730_001	NF-YA	-1.00673
GSMUA_Achr4G19660_001	ERF	-1.00787
GSMUA_Achr6G24280_001	bHLH	-1.01164
GSMUA_Achr1G02040_001	C3H	-1.01235
GSMUA_Achr10G11580_001	WRKY	-1.01289
GSMUA_Achr8G16260_001	DBB	-1.01484
GSMUA_Achr6G04670_001	LBD	-1.0152
GSMUA_Achr10G15510_001	ERF	-1.01563
GSMUA_Achr10G02290_001	MYB	-1.01616
GSMUA_Achr10G04860_001	bHLH	-1.01858
GSMUA_Achr6G32240_001	Dof	-1.01986
GSMUA_Achr9G04630_001	ERF	-1.02233
GSMUA_Achr3G19170_001	bZIP	-1.02323
GSMUA_Achr10G19460_001	ERF	-1.026
GSMUA_Achr1G25890_001	ERF	-1.02699
GSMUA_Achr2G18140_001	bHLH	-1.03251
GSMUA_Achr1G27380_001	VOZ	-1.03389
GSMUA_Achr11G03210_001	ERF	-1.04281
GSMUA_Achr9G19580_001	WRKY	-1.04826
GSMUA_Achr1G06280_001	G2-like	-1.05106
GSMUA_Achr10G21880_001	WRKY	-1.05276
GSMUA_AchrUn_randomG07620_001	NAC	-1.05652
GSMUA_Achr9G07230_001	WRKY	-1.06044
GSMUA_Achr1G01360_001	LBD	-1.06055
GSMUA_Achr9G20230_001	SBP	-1.0607
GSMUA_Achr3G28410_001	G2-like	-1.06235
GSMUA_Achr8G00300_001	ERF	-1.06349
GSMUA_Achr4G07320_001	GRAS	-1.07663
GSMUA_Achr9G27510_001	G2-like	-1.07891
GSMUA_Achr5G14100_001	HD-ZIP	-1.07986
GSMUA_Achr10G08270_001	G2-like	-1.08362
GSMUA_Achr9G01590_001	ERF	-1.09126
GSMUA_Achr8G14610_001	WRKY	-1.0945
GSMUA_Achr4G25710_001	MYB	-1.09719
GSMUA_Achr2G05450_001	bHLH	-1.11234
GSMUA_Achr10G19950_001	ERF	-1.12413
GSMUA_Achr5G12530_001	ERF	-1.12876
GSMUA_Achr4G20150_001	MYB	-1.12928
GSMUA_Achr11G24600_001	Dof	-1.13038
GSMUA_Achr7G00610_001	WRKY	-1.13833
GSMUA_Achr10G05080_001	MYB	-1.1384
GSMUA_Achr10G28920_001	bHLH	-1.13864
GSMUA_Achr8G21520_001	G2-like	-1.13887
GSMUA_Achr5G29650_001	bZIP	-1.13893
GSMUA_Achr7G05980_001	NAC	-1.13921
GSMUA_Achr10G02500_001	Dof	-1.13932
GSMUA_Achr3G03850_001	C2H2	-1.13947
GSMUA_Achr11G23650_001	bZIP	-1.1396
GSMUA_Achr8G22130_001	SRS	-1.13966
GSMUA_Achr11G10790_001	Dof	-1.1398
GSMUA_Achr4G00500_001	TCP	-1.14017
GSMUA_Achr3G08180_001	ERF	-1.14054
GSMUA_Achr11G09150_001	Dof	-1.14077
GSMUA_Achr3G15190_001	HD-ZIP	-1.14088
GSMUA_Achr9G01400_001	WRKY	-1.14094
GSMUA_Achr4G11160_001	bHLH	-1.14098
GSMUA_Achr6G02700_001	ZF-HD	-1.14137
GSMUA_Achr3G00670_001	bZIP	-1.14206
GSMUA_Achr3G16700_001	DBB	-1.14217
GSMUA_Achr6G32950_001	C2H2	-1.15502
GSMUA_Achr11G25600_001	ERF	-1.15574
GSMUA_Achr1G23420_001	CO-like	-1.16027
GSMUA_Achr4G15540_001	WRKY	-1.16078
GSMUA_Achr5G10280_001	MYB_related	-1.16526
GSMUA_AchrUn_randomG15790_001	GeBP	-1.16677
GSMUA_Achr3G07940_001	MYB	-1.17444
GSMUA_Achr4G07150_001	NAC	-1.176
GSMUA_Achr10G17290_001	GRAS	-1.1775
GSMUA_AchrUn_randomG02340_001	MYB_related	-1.18092
GSMUA_Achr9G11480_001	ERF	-1.18878
GSMUA_Achr3G27560_001	LSD	-1.19321
GSMUA_AchrUn_randomG18750_001	G2-like	-1.19859
GSMUA_Achr1G04480_001	YABBY	-1.20092
GSMUA_AchrUn_randomG08220_001	NAC	-1.20482
GSMUA_Achr1G03770_001	BBR-BPC	-1.20983
GSMUA_Achr2G09970_001	Dof	-1.21073
GSMUA_Achr6G30900_001	bHLH	-1.21107
GSMUA_Achr7G20800_001	ERF	-1.21174
GSMUA_Achr10G06430_001	G2-like	-1.21553
GSMUA_Achr8G02840_001	Dof	-1.21672
GSMUA_Achr2G12610_001	bZIP	-1.22576
GSMUA_Achr6G27750_001	HSF	-1.22684
GSMUA_Achr10G16170_001	ARF	-1.22822
GSMUA_Achr10G10440_001	bZIP	-1.2405
GSMUA_Achr8G25260_001	C3H	-1.24086
GSMUA_Achr2G16550_001	bHLH	-1.242
GSMUA_Achr9G09370_001	C2H2	-1.2432
GSMUA_Achr1G17730_001	MYB	-1.24732
GSMUA_Achr9G04400_001	MYB	-1.25021
GSMUA_Achr3G23640_001	G2-like	-1.25131
GSMUA_Achr10G03030_001	Dof	-1.25598
GSMUA_Achr4G16120_001	bHLH	-1.26927
GSMUA_Achr10G04900_001	HD-ZIP	-1.27209
GSMUA_Achr5G07060_001	G2-like	-1.27233
GSMUA_Achr4G04060_001	ERF	-1.27329
GSMUA_Achr10G12910_001	bZIP	-1.274
GSMUA_Achr9G27800_001	C3H	-1.27597
GSMUA_Achr7G23690_001	MIKC_MADS	-1.27748
GSMUA_Achr4G12950_001	MYB	-1.28114
GSMUA_Achr7G11320_001	MYB	-1.28277
GSMUA_Achr9G10600_001	CPP	-1.28628
GSMUA_Achr7G25060_001	MYB	-1.29186
GSMUA_Achr10G20500_001	MYB_related	-1.29709
GSMUA_Achr9G28050_001	bHLH	-1.30115
GSMUA_Achr5G05690_001	bZIP	-1.30191
GSMUA_Achr3G13440_001	WRKY	-1.30299
GSMUA_AchrUn_randomG04060_001	NAC	-1.30583
GSMUA_Achr8G11760_001	Trihelix	-1.30645
GSMUA_Achr7G10740_001	bHLH	-1.30937
GSMUA_Achr3G29850_001	WRKY	-1.31414
GSMUA_Achr9G27560_001	Trihelix	-1.3163
GSMUA_Achr2G20490_001	bZIP	-1.31762
GSMUA_Achr11G17560_001	bHLH	-1.3233
GSMUA_Achr6G21490_001	bHLH	-1.33697
GSMUA_Achr6G04170_001	Trihelix	-1.3395
GSMUA_Achr5G19140_001	Nin-like	-1.34294
GSMUA_Achr11G19880_001	ERF	-1.34492
GSMUA_Achr7G06910_001	ERF	-1.35382
GSMUA_Achr2G16200_001	MYB	-1.35964
GSMUA_AchrUn_randomG05850_001	SBP	-1.36155
GSMUA_Achr5G03440_001	C3H	-1.36262
GSMUA_Achr5G12510_001	E2F/DP	-1.36311
GSMUA_Achr3G06960_001	ERF	-1.36332
GSMUA_Achr6G25790_001	NAC	-1.36449
GSMUA_Achr7G05000_001	HD-ZIP	-1.36494
GSMUA_Achr5G24630_001	BBR-BPC	-1.36586
GSMUA_Achr6G21590_001	DBB	-1.36712
GSMUA_Achr3G21310_001	CAMTA	-1.36761
GSMUA_Achr10G30780_001	C2H2	-1.3677
GSMUA_Achr7G17250_001	MYB	-1.37391
GSMUA_Achr11G05340_001	ARR-B	-1.37592
GSMUA_Achr7G27600_001	bHLH	-1.37741
[truncated: 719 more rows]
